# Supplementary material for: Effector FpECIR from Fusarium pseudograminearum targets wheat ethylene signaling pathway to suppress plant immunity
Source: Stress Biol. 2026 Jul 2;6(1):47. doi: 10.1007/s44154-026-00311-7 (PMC13328696; doi:10.1007/s44154-026-00311-7)
Supplement: Supplementary file 2 — Supplementary Material 2. [file 44154_2026_311_MOESM2_ESM.xlsx]

## Sheet: Sheet1
Primer name	Sequence (5'-3')
PVXGFP-FpECIR-R	GCCCTTGCTCACCATCCCGGGGTTTCCAGTCTTCTGCGCAC
PVXGFP-FpECIRNSP-F	CAGCTAGCATCGATTATGGCGCCTGCTCAAGAACAAAC
PVXGFP-FpECIRSP-F	CAGCTAGCATCGATTATGCGCTTCTTTACTGCCG
PBG-FpECIR-R	TCTAGTTCATCTAGAGGATCCCTAGTTTCCAGTCTTCTGCGCAC
PBG-FpECIRnsp-F	ACCCCCGGGGTCGACATGGCGCCTGCTCAAGAACAAAC
BD-FpECIR-F	ATGGAGGCCGAATTCCCGATGGCGCCTGCTCAAGAACAAAC
BD-FpECIR-R	TGCAGGTCGACGGATCCCCTAGTTTCCAGTCTTCTGCGCAC
pKNTMNLS-FpECIR-F	GTCGACGGTATCGATATGCGCCTGTTCGATTTGTG
pKNTMNLS-FpECIR-R	GCCCTTGCTCACCATGTTTCCAGTCTTCTGCGCAC
PSUC2-FpECIR-F	GGAATTTTAATTAAGAATTCATGCGCTTCTTTACTGCCG
PSUC2-FpECIR-R	ACTATAGGGAGAACCTCGAGTGCGAGTGCGACACTGC
FPECIR-4R	ATGGTCCAAGGTCCGATAGAAG
FPECIR-8R	TCGCATTGCTACCCATCAGTG
FPFpECIR-1F	AACTCTGTCCTGACCGTTGAAC
FPFpECIR-2R	TTGACCTCCACTAGCTCCAGCCAAGCCATCGGTGGAGGTTTTTCTGGTG
FPFpECIR-3F	GAATAGAGTAGATGCCGACCGCGGGTTAGTCATTGAAATGGGGAGACTTCG
FPFpECIR-5F	ATGCGCTTCTTTACTGCCG
FPFpECIR-6R	CTAGTTTCCAGTCTTCTGCGCAC
FPFpECIR-7F	TCATGGATGTGGTTGGAGTTGAGG
pKNTG-FpECIR-F	GGGTACCGGGCCCCCCCTCGAGATGCGCCTGTTCGATTTGTG
pKNTG-FpECIR-R	ATCGATACCGTCGACCTCGAGGTTTCCAGTCTTCTGCGCAC
qFpECIR-F	CAAGCGACAGGAAGACAAGA
qFpECIR-R	ATGTGTTATCAGCACCCTCAG
AD-PLAZT2B-F	GCCAGTGAATTCCACCCGATGGCATTCCACGACGAGGC
AD-PLAZT2B-R	CGTATCGATGCCCACCCGGGAACTCCACAATGAGGTTGCCG
4T-PLATZ-F	GGATCCCCAGGAATTCCCGGGATGGCATTCCACGACGAGGC
4T-PLATZ-R	GGCCGCTCGAGTCGACCCGGGGAACTCCACAATGAGGTTGCCG
32a-FpECIR-F	AAGGCCATGGCTGATATCATGGCGCCTGCTCAAGAACAAAC
32a-FpECIR-R	GAATTCGGATCCGATATCGTTTCCAGTCTTCTGCGCAC
PBM-PLATZ-F	ACGATAGCCGGTACCCCCGGGATGGCATTCCACGACGAGGC
PBM-PLATZ-R	CATGGATCCGTCGACCCCGGGGAACTCCACAATGAGGTTGCCG
TaPR6-qF	GGGCCCTGCAAGAAGTACTG
TaPR6-qR	ACACGCATAGGCACGATGAC
TaERF1-qF	ACACATGCCGACGAATCTAC
TaERF1-qR	CCGAGTTCAAACCCAAATTCAС
TaWRKY53b-qF	CTCTCTGGCTTCTCCTTTCAC
TaWRKY53b-qR	CTCCTGCTGCTCCTTGAATAA
TaPR3-qF	ACCTCCTTGGCGTCAGCT
TaPR3-qR	TCGCACCATTATTCCCTT
TaPLATZ-qF	CACCTCTGCGCTTCTGGAC
TaPLATZ-qR	GCTAGCTACCACATCACGGAG
TaEF-1α-F	TGGTGTCATCAAGCCTGGTATGGT
TaEF-1α-R	ACTCATGGTGCATCTCAACGGACT
PVX-FpECIRC-2R	GCCCTTGCTCACCATCCCGGGGTTTCCAGTCTTCTGCGCAC
PVX-FpECIRN-1F	CAGCTAGCATCGATTCCCGGGATGGCGCCTGCTCAAGAACAAAC
PVX-FpECIRN-1R	GCCCTTGCTCACCATCCCGGGGACGACGGTGGCTGTGGGAG
BD-FpECIRC-2F	ATGGAGGCCGAATTCCCGATGAAGCGACAGGAAGACAAGAAG
BD-FpECIRC-2R	TGCAGGTCGACGGATCCCGTTTCCAGTCTTCTGCGCAC
BD-FpECIRN-1F	ATGGAGGCCGAATTCCCGATGGCGCCTGCTCAAGAACAAAC
BD-FpECIRN-1R	TGCAGGTCGACGGATCCCGACGACGGTGGCTGTGGGAG
AD-PLATZM1-1R	GATCACGTCGTGGTATGCTGCCCTCCTTATCTGGATGGCGT
AD-PLATZM1-2F	ACGCCATCCAGATAAGGAGGGCAGCATACCACGACGTGATC
AD-PLATZM2-1R	CGACGCGCGCGCTGTTGATCTGCACGCCGGTTATGTCCAG
AD-PLATZM2-2F	CTGGACATAACCGGCGTGCAGATCAACAGCGCGCGCGTCG
BD-FpECIRM3-1R	GTTGACCGGGCACATGACGGGCTTGACATTCTTTTCGC
BD-FpECIRM3-2F	GCGAAAAGAATGTCAAGCCCGTCATGTGCCCGGTCAAC
BAMV-PLATZ-F	AAGGAAGTTTAAATCGTTGGGACCTCCGGC
BSMV-PLATZ-R	AACCACCACCACCGTGAACTCCACAATGAGGTTGCCGAAG
TaERF020L -probeF	CTATAAATCACAATGCAACACCTATTTTCCAGTTACCTGGAT
TaERF020L -probeR	ATCCAGGTAACTGGAAAATAGGTGTTGCATTGTGATTTATAG
TaERF020L -mut-F	CTATACCGCCCGGCGCCCCGCCGCCCCGCGCGCCGCCTGGAT
TaERF020L -mut-R	ATCCAGGCGGCGCGCGGGGCGGCGGGGCGCCGGGCGGTATAG
TaERF020L -bio-F	CTATAAATCACAATGCAACACCTATTTTCCAGTTACCTGGAT
PVX-FpECIRNES-R	GCCCTTGCTCACCATCCCGGGCAGGGTCAGGCGCTCCAGGGGAGGCAGGTTTCCAGTCTTCTGCGCAC
