# Supplementary material for: Effector FpECIR from Fusarium pseudograminearum targets wheat ethylene signaling pathway to suppress plant immunity
Source: Stress Biol. 2026 Jul 2;6(1):47. doi: 10.1007/s44154-026-00311-7 (PMC13328696; doi:10.1007/s44154-026-00311-7)
Supplement: Supplementary file 3 — Supplementary Material 3. [file 44154_2026_311_MOESM3_ESM.xlsx]

## Sheet: Sheet1
Description	Gene ID	Repeat times
probable inositol oxygenase	XP_020164981.1	1
glucomannan 4-beta-mannosyltransferase 11	XP_044352091.1	1
glutathione transferase F1	CAD29480.1	1
VDAC1	NP_001392900.1	2
protein RGF1 INDUCIBLE TRANSCRIPTION FACTOR 1-like	XP_044458921.1	3
dnaJ protein homolog 2-like	XP_037435974.1	1
tobamovirus multiplication protein 3-like	XM_044557641.1	1
leaf specific thionin-like	XP_040253595.1	1
diacylglycerol O-acyltransferase 3-like	XP_044387442.1	1
protein STICHEL-like 2	XP_037458228.1	2
ferredoxin	XP_004146260.1	2
universal stress protein PHOS32-like	XP_044323298.1	1
chaperone protein dnaJ A6-like isoform X1	XM_044564351.1	2
glutathione synthetase	XP_044424332.1	1
