# Supplementary material for: Effector FpECIR from Fusarium pseudograminearum targets wheat ethylene signaling pathway to suppress plant immunity
Source: Stress Biol. 2026 Jul 2;6(1):47. doi: 10.1007/s44154-026-00311-7 (PMC13328696; doi:10.1007/s44154-026-00311-7)
Supplement: Supplementary file 4 — Supplementary Material 4. [file 44154_2026_311_MOESM4_ESM.xlsx]

## Sheet: ALL
gene_id	ΔFpecir-1	ΔFpecir-2	ΔFpecir-3	WT-1	WT-2	WT-3	ΔFpecir	WT	log2FoldChange	pvalue	padj	gene_name	gene_chr	gene_start	gene_end	gene_strand	gene_length	gene_biotype	gene_description	Family
123046737	600.933	611.449	766.162	321.499	227.31	262.367	659.515	270.392	1.28666	2.90498e-05	0.062887	LOC123046737	NC_057798.1	689610034	689613177	-	1731	protein_coding	cold-responsive protein kinase 1-like%2C transcript variant X1 && sp|Q93YN1|CRPK1_ARATH Cold-responsive protein kinase 1 OS=Arabidopsis thaliana OX=3702 GN=CRPK1 PE=1 SV=1 && -	ERF
123190159	1442.89	1259.51	907.82	505.63	533.002	477.468	1203.41	505.367	1.25143	5.18144e-05	0.0917662	LOC123190159	NC_057797.1	677657410	677665324	+	3436	protein_coding	probable LRR receptor-like serine/threonine-protein kinase At1g56130 && sp|C0LGH2|Y1561_ARATH Probable LRR receptor-like serine/threonine-protein kinase At1g56130 OS=Arabidopsis thaliana OX=3702 GN=At1g56130 PE=2 SV=2 && PF11721:Malectin domain|PF00069:Protein kinase domain	ERF
123070066	274.837	272.085	199.53	108.141	97.9784	99.352	248.817	101.824	1.28807	7.07298e-05	0.0956974	LOC123070066	NC_057801.1	402288179	402291435	-	2285	lncRNA	uncharacterized LOC123070066 && sp|Q9FIK0|PFKA2_ARATH ATP-dependent 6-phosphofructokinase 2 OS=Arabidopsis thaliana OX=3702 GN=PFK2 PE=1 SV=1 && -	ERF
123138190	935.754	431.378	627.959	270.839	183.22	255.614	665.031	236.558	1.4909	0.000255962	0.138527	LOC123138190	NC_057810.1	590314521	590316413	-	1893	protein_coding	ethylene-responsive transcription factor RAP2-4-like && sp|Q8H1E4|RAP24_ARATH Ethylene-responsive transcription factor RAP2-4 OS=Arabidopsis thaliana OX=3702 GN=RAP2-4 PE=1 SV=1 && PF00847:AP2 domain	ERF
123069071	1092.8	892.439	557.994	176.337	307.652	367.506	847.746	283.832	1.57826	0.000269107	0.140942	LOC123069071	NC_057801.1	144999423	145001545	+	1718	protein_coding	UDP-glycosyltransferase 73C3-like && sp|Q9ZQ96|U73C3_ARATH UDP-glycosyltransferase 73C3 OS=Arabidopsis thaliana OX=3702 GN=UGT73C3 PE=2 SV=1 && PF00201:UDP-glucoronosyl and UDP-glucosyl transferase	ERF
123150847	67.6186	8.9046	2.5913	0.97424	0	0	26.3715	0.324747	6.2374	0.000352715	1	LOC123150847	NC_057812.1	65067056	65068721	+	1340	protein_coding	GDSL esterase/lipase APG-like && sp|Q9LU14|APG2_ARATH GDSL esterase/lipase APG OS=Arabidopsis thaliana OX=3702 GN=APG PE=2 SV=1 && PF00657:GDSL-like Lipase/Acylhydrolase	ERF
123136479	861.592	744.029	1288.74	496.862	207.714	236.323	964.788	313.633	1.62131	0.000449717	0.175942	LOC123136479	NC_057810.1	183521411	183526012	+	1906	protein_coding	cold-responsive protein kinase 1-like && sp|Q93YN1|CRPK1_ARATH Cold-responsive protein kinase 1 OS=Arabidopsis thaliana OX=3702 GN=CRPK1 PE=1 SV=1 && PF00069:Protein kinase domain	ERF
123190453	780.886	678.729	992.469	464.712	234.168	250.792	817.361	316.557	1.36867	0.000650415	0.220003	LOC123190453	NC_057797.1	711942035	711945097	-	1682	protein_coding	cold-responsive protein kinase 1-like%2C transcript variant X1 && sp|Q93YN1|CRPK1_ARATH Cold-responsive protein kinase 1 OS=Arabidopsis thaliana OX=3702 GN=CRPK1 PE=1 SV=1 && PF07714:Protein tyrosine kinase	ERF
123145449	1170.24	595.619	549.356	310.782	265.521	314.454	771.738	296.919	1.37756	0.000696455	0.228437	LOC123145449	NC_057811.1	410349462	410351355	-	1894	protein_coding	ethylene-responsive transcription factor RAP2-4-like && sp|Q8H1E4|RAP24_ARATH Ethylene-responsive transcription factor RAP2-4 OS=Arabidopsis thaliana OX=3702 GN=RAP2-4 PE=1 SV=1 && PF00847:AP2 domain	ERF
123049351	13.0875	21.7668	13.8203	0.97424	1.95957	0	16.2249	0.977936	4.05734	0.000713889	1	LOC123049351	NC_057799.1	369519373	369520653	+	1281	protein_coding	ethylene-responsive transcription factor LEP-like && sp|Q9FZ90|ERF87_ARATH Ethylene-responsive transcription factor ERF087 OS=Arabidopsis thaliana OX=3702 GN=ERF087 PE=2 SV=1 && PF00847:AP2 domain	ERF
123176103	8.72498	8.9046	10.3652	0	0	0	9.3316	0	5.70547	0.000727314	1	LOC123176103	NW_025233720.1	29	3411	+	1116	lncRNA	uncharacterized LOC123176103 && sp|Q9ZP16|CRK11_ARATH Cysteine-rich receptor-like protein kinase 11 OS=Arabidopsis thaliana OX=3702 GN=CRK11 PE=2 SV=2 && -	ERF
123151952	2341.57	537.244	740.249	383.85	205.755	307.702	1206.35	299.102	2.0117	0.000732402	0.237508	LOC123151952	NC_057812.1	550531152	550541792	+	1465	pseudogene	- && sp|Q6ZH29|GATP4_ORYSJ Probable gamma-aminobutyrate transaminase 4 OS=Oryza sativa subsp. japonica OX=39947 GN=GABA-T PE=2 SV=1 && -	ERF
123161773	6.54373	13.8516	40.5971	374.108	9.79784	265.26	20.3308	216.389	-3.40603	0.000875924	1	LOC123161773	NC_057813.1	735156067	735158166	-	1444	protein_coding	GDSL esterase/lipase At5g55050-like && sp|Q9M8Y5|LTL1_ARATH GDSL esterase/lipase LTL1 OS=Arabidopsis thaliana OX=3702 GN=LTL1 PE=2 SV=1 && PF00657:GDSL-like Lipase/Acylhydrolase	ERF
123117886	59.9842	81.1308	56.1449	20.459	17.6361	28.9375	65.7533	22.3442	1.5562	0.00108588	1	LOC123117886	NC_057807.1	712016673	712017587	-	915	protein_coding	ethylene-response factor C3-like && sp|Q8LDC8|ERF92_ARATH Ethylene-responsive transcription factor 1B OS=Arabidopsis thaliana OX=3702 GN=ERF1B PE=1 SV=2 && PF00847:AP2 domain	ERF
123190158	2225.96	2466.57	1165.22	781.34	945.491	707.039	1952.59	811.29	1.26696	0.00111619	0.272518	LOC123190158	NC_057797.1	677637941	677646536	+	3419	protein_coding	probable LRR receptor-like serine/threonine-protein kinase At1g56140 && sp|C0LGH3|Y5614_ARATH Probable LRR receptor-like serine/threonine-protein kinase At1g56140 OS=Arabidopsis thaliana OX=3702 GN=At1g56140 PE=2 SV=2 && PF11721:Malectin domain|PF00069:Protein kinase domain	ERF
123150946	208.309	95.9718	135.612	70.1452	39.1914	39.5479	146.631	49.6282	1.56196	0.00134239	1	LOC123150946	NC_057812.1	139291492	139293521	-	2030	protein_coding	ethylene-responsive transcription factor RAP2-13-like && sp|Q8H1E4|RAP24_ARATH Ethylene-responsive transcription factor RAP2-4 OS=Arabidopsis thaliana OX=3702 GN=RAP2-4 PE=1 SV=1 && -	ERF
123128386	297.74	282.968	266.041	164.646	114.635	70.4145	282.25	116.565	1.27577	0.00191498	0.311245	LOC123128386	NC_057795.1	421660815	421661972	-	1158	protein_coding	ethylene-responsive transcription factor ERF107-like && sp|Q40478|ERF5_TOBAC Ethylene-responsive transcription factor 5 OS=Nicotiana tabacum OX=4097 GN=ERF5 PE=2 SV=1 && PF00847:AP2 domain	ERF
123185796	90.5217	58.3746	165.843	33.1241	16.6563	40.5125	104.913	30.0976	1.80281	0.00204543	1	LOC123185796	NC_057797.1	646924442	646925509	-	1068	protein_coding	ethylene-response factor C3-like && sp|Q8LDC8|ERF92_ARATH Ethylene-responsive transcription factor 1B OS=Arabidopsis thaliana OX=3702 GN=ERF1B PE=1 SV=2 && PF00847:AP2 domain	ERF
123046423	1459.25	732.156	791.212	510.502	342.924	411.877	994.207	421.768	1.23678	0.00210069	0.321762	LOC123046423	NC_057798.1	636972057	636982690	+	3780	protein_coding	probable LRR receptor-like serine/threonine-protein kinase At1g56130%2C transcript variant X1 && sp|C0LGH2|Y1561_ARATH Probable LRR receptor-like serine/threonine-protein kinase At1g56130 OS=Arabidopsis thaliana OX=3702 GN=At1g56130 PE=2 SV=2 && PF11721:Malectin domain|PF00069:Protein kinase domain	ERF
123054589	972.835	726.22	831.809	539.729	347.823	299.985	843.621	395.846	1.09157	0.00230627	0.328056	LOC123054589	NC_057799.1	571927018	571930110	-	1798	protein_coding	cold-responsive protein kinase 1-like%2C transcript variant X2 && sp|Q93YN1|CRPK1_ARATH Cold-responsive protein kinase 1 OS=Arabidopsis thaliana OX=3702 GN=CRPK1 PE=1 SV=1 && PF07714:Protein tyrosine kinase	ERF
123097705	150.506	81.1308	110.562	46.7635	37.2318	55.9458	114.066	46.647	1.28863	0.00309028	1	LOC123097705	NC_057805.1	327126898	327130376	-	2018	protein_coding	peroxisomal membrane protein 11-3-like && sp|A2XFQ8|PX113_ORYSI Peroxisomal membrane protein 11-3 OS=Oryza sativa subsp. indica OX=39946 GN=PEX11-3 PE=2 SV=1 && PF05648:Peroxisomal biogenesis factor 11 (PEX11)	ERF
123168996	345.727	410.601	374.012	240.637	154.806	113.821	376.78	169.755	1.15043	0.00312963	0.380758	LOC123168996	NC_057796.1	309797127	309798043	-	917	protein_coding	ethylene-responsive transcription factor 5-like && sp|Q40478|ERF5_TOBAC Ethylene-responsive transcription factor 5 OS=Nicotiana tabacum OX=4097 GN=ERF5 PE=2 SV=1 && PF00847:AP2 domain	ERF
123156972	689.273	364.099	433.612	252.328	216.532	235.358	495.661	234.739	1.07773	0.00334275	0.381101	LOC123156972	NC_057813.1	4645729	4652717	+	2639	protein_coding	probable sugar phosphate/phosphate translocator At1g06470 && sp|Q8H184|PT106_ARATH Probable sugar phosphate/phosphate translocator At1g06470 OS=Arabidopsis thaliana OX=3702 GN=At1g06470 PE=2 SV=1 && PF03151:Triose-phosphate Transporter family	ERF
123132406	930.301	356.184	532.081	324.422	140.109	192.917	606.189	219.149	1.46754	0.00364571	0.388816	LOC123132406	NC_057809.1	116344942	116353008	+	1947	protein_coding	cold-responsive protein kinase 1-like && sp|Q93YN1|CRPK1_ARATH Cold-responsive protein kinase 1 OS=Arabidopsis thaliana OX=3702 GN=CRPK1 PE=1 SV=1 && PF00069:Protein kinase domain	ERF
123166454	52.3499	1.9788	0.863768	0.97424	0	0	18.3975	0.324747	5.71767	0.00386153	1	LOC123166454	NC_057814.1	636592281	636595739	-	3370	lncRNA	uncharacterized LOC123166454 && - && -	ERF
123072460	40.353	46.5018	21.5942	11.6909	10.7776	9.64583	36.1497	10.7048	1.75236	0.00422296	1	LOC123072460	NC_057801.1	791083889	791084808	-	834	protein_coding	probable glutathione S-transferase && sp|Q03662|GSTX1_TOBAC Probable glutathione S-transferase OS=Nicotiana tabacum OX=4097 PE=2 SV=1 && PF00043:Glutathione S-transferase, C-terminal domain|PF02798:Glutathione S-transferase, N-terminal domain	ERF
123062033	510.411	902.333	1046.89	1454.54	1905.68	1829.81	819.877	1730.01	-1.07688	0.00423572	0.391039	LOC123062033	NC_057800.1	526569154	526572819	+	1581	protein_coding	RGG repeats nuclear RNA binding protein A-like && sp|O23523|RGGA_ARATH RGG repeats nuclear RNA binding protein A OS=Arabidopsis thaliana OX=3702 GN=RGGA PE=1 SV=1 && PF04774:Hyaluronan / mRNA binding family|PF09598:Stm1	ERF
123189771	19.6312	2.9682	31.9594	2.92272	0	0	18.1863	0.97424	4.22544	0.00470953	1	LOC123189771	NC_057797.1	615079570	615082351	+	2782	pseudogene	- && sp|O64477|Y2913_ARATH G-type lectin S-receptor-like serine/threonine-protein kinase At2g19130 OS=Arabidopsis thaliana OX=3702 GN=At2g19130 PE=2 SV=1 && -	ERF
123161184	430.796	180.071	201.258	121.78	82.3018	124.431	270.708	109.504	1.30464	0.00574466	0.427845	LOC123161184	NC_057813.1	632528824	632533031	-	1852	protein_coding	cold-responsive protein kinase 1-like && sp|Q93YN1|CRPK1_ARATH Cold-responsive protein kinase 1 OS=Arabidopsis thaliana OX=3702 GN=CRPK1 PE=1 SV=1 && -	ERF
123128343	714.358	470.954	281.588	255.251	152.846	217.996	488.967	208.698	1.22762	0.00665825	0.449568	LOC123128343	NC_057809.1	537897770	537899640	-	1871	protein_coding	ethylene-responsive transcription factor RAP2-4-like && sp|Q8H1E4|RAP24_ARATH Ethylene-responsive transcription factor RAP2-4 OS=Arabidopsis thaliana OX=3702 GN=RAP2-4 PE=1 SV=1 && PF00847:AP2 domain	ERF
123143984	791.792	670.813	1208.41	568.956	145.008	226.677	890.339	313.547	1.50581	0.00688687	0.449961	LOC123143984	NC_057811.1	117190308	117194769	-	1902	protein_coding	cold-responsive protein kinase 1-like && sp|Q93YN1|CRPK1_ARATH Cold-responsive protein kinase 1 OS=Arabidopsis thaliana OX=3702 GN=CRPK1 PE=1 SV=1 && PF00069:Protein kinase domain	ERF
123165744	87.2498	25.7244	50.0985	20.459	16.6563	13.5042	54.3576	16.8732	1.68554	0.00713325	1	LOC123165744	NC_057814.1	417472094	417480115	-	4609	protein_coding	uncharacterized LOC123165744%2C transcript variant X1 && - && -	ERF
123143873	150.506	51.4488	96.742	46.7635	11.7574	30.8666	99.5656	29.7959	1.73943	0.00726228	1	LOC123143873	NC_057811.1	104572055	104575752	-	3698	protein_coding	receptor-like protein 2 && sp|Q9SHI3|RLP2_ARATH Receptor-like protein 2 OS=Arabidopsis thaliana OX=3702 GN=RLP2 PE=2 SV=1 && PF13855:Leucine rich repeat|PF08263:Leucine rich repeat N-terminal domain	ERF
123052509	932.482	689.612	329.096	345.855	239.067	242.11	650.397	275.678	1.23783	0.00741087	0.453748	LOC123052509	NC_057799.1	192254266	192258052	-	2714	protein_coding	putative cysteine-rich receptor-like protein kinase 20 && sp|O65479|CRK20_ARATH Putative cysteine-rich receptor-like protein kinase 20 OS=Arabidopsis thaliana OX=3702 GN=CRK20 PE=2 SV=2 && -	ERF
123099759	80.7061	126.643	76.0116	32.1499	48.0094	45.3354	94.4536	41.8316	1.17463	0.00782584	1	LOC123099759	NC_057805.1	112991485	112993232	-	1748	protein_coding	cyanidin 3-O-rutinoside 5-O-glucosyltransferase-like && sp|F8WKW0|UGT1_GARJA Crocetin glucosyltransferase, chloroplastic OS=Gardenia jasminoides OX=114476 GN=UGT75L6 PE=1 SV=1 && PF00201:UDP-glucoronosyl and UDP-glucosyl transferase	ERF
123052394	496.233	199.859	369.693	179.26	90.1401	172.66	355.262	147.354	1.26924	0.00854555	0.46416	LOC123052394	NC_057799.1	168938575	168941233	-	2059	protein_coding	sugar transport protein MST6 && sp|Q6Z401|MST6_ORYSJ Sugar transport protein MST6 OS=Oryza sativa subsp. japonica OX=39947 GN=MST6 PE=1 SV=1 && PF00083:Sugar (and other) transporter	ERF
123068905	2036.19	954.771	746.296	634.23	376.237	559.458	1245.75	523.308	1.251	0.00867921	0.46416	LOC123068905	NC_057801.1	114762838	114766664	+	2118	protein_coding	ATP-dependent 6-phosphofructokinase 6-like && sp|Q94AA4|PFKA3_ARATH ATP-dependent 6-phosphofructokinase 3 OS=Arabidopsis thaliana OX=3702 GN=PFK3 PE=1 SV=1 && PF00365:Phosphofructokinase	ERF
123167130	0	68.2686	25.913	1821.83	86.221	712.827	31.3939	873.625	-4.79796	0.0088997	0.46416	LOC123167130	NC_057814.1	628954517	628956608	-	1437	protein_coding	GDSL esterase/lipase At4g28780-like && sp|Q9SVU5|GDL67_ARATH GDSL esterase/lipase At4g28780 OS=Arabidopsis thaliana OX=3702 GN=At4g28780 PE=2 SV=1 && PF00657:GDSL-like Lipase/Acylhydrolase	ERF
123105277	114.515	14.841	4.31884	10.7166	1.95957	2.89375	44.5584	5.18998	3.09879	0.00900865	1	LOC123105277	NC_057806.1	608142375	608147574	-	4646	protein_coding	probable leucine-rich repeat receptor-like protein kinase At1g35710 && sp|Q8VZG8|MIK2_ARATH MDIS1-interacting receptor like kinase 2 OS=Arabidopsis thaliana OX=3702 GN=MIK2 PE=1 SV=3 && PF13855:Leucine rich repeat|PF00069:Protein kinase domain|PF08263:Leucine rich repeat N-terminal domain	ERF
123128067	1285.84	426.431	600.319	295.195	367.419	319.277	770.865	327.297	1.23552	0.00927276	0.46416	LOC123128067	NC_057809.1	493351615	493353862	+	1365	protein_coding	probable xyloglucan endotransglucosylase/hydrolase protein 30 && sp|Q38908|XTH30_ARATH Probable xyloglucan endotransglucosylase/hydrolase protein 30 OS=Arabidopsis thaliana OX=3702 GN=XTH30 PE=2 SV=2 && PF00722:Glycosyl hydrolases family 16|PF06955:Xyloglucan endo-transglycosylase (XET) C-terminus	ERF
123172323	2.18124	11.8728	5.18261	0	0	0	6.41222	0	5.16482	0.00956139	1	LOC123172323	NW_025225699.1	1496	2984	+	1409	protein_coding	uncharacterized LOC123172323 && - && PF13359:DDE superfamily endonuclease	ERF
123083337	119.968	119.717	38.8696	23.3817	20.5755	47.2646	92.8518	30.4073	1.60812	0.00958648	1	LOC123083337	NC_057803.1	713858152	713861217	+	1869	protein_coding	uncharacterized LOC123083337 && - && PF07762:Protein of unknown function (DUF1618)	ERF
123072862	28.3562	69.258	81.1942	135.419	162.644	129.254	59.6028	142.439	-1.25232	0.00981789	1	LOC123072862	NC_057801.1	843161666	843163888	+	906	protein_coding	30S ribosomal protein S17-like && sp|B1I1J7|RS17_DESAP 30S ribosomal protein S17 OS=Desulforudis audaxviator (strain MP104C) OX=477974 GN=rpsQ PE=3 SV=1 && PF00366:Ribosomal protein S17	ERF
123136758	13.0875	42.5442	54.4174	113.012	136.19	71.3791	36.683	106.86	-1.53631	0.0102057	1	LOC123136758	NC_057810.1	236554155	236558055	+	2510	protein_coding	uncharacterized LOC123136758%2C transcript variant X1 && - && -	ERF
123159838	332.64	119.717	214.214	115.935	39.1914	89.7062	222.191	81.6107	1.44434	0.0103425	1	LOC123159838	NC_057813.1	101699729	101701766	-	2038	protein_coding	ethylene-responsive transcription factor RAP2-13-like && sp|Q8H1E4|RAP24_ARATH Ethylene-responsive transcription factor RAP2-4 OS=Arabidopsis thaliana OX=3702 GN=RAP2-4 PE=1 SV=1 && PF00847:AP2 domain	ERF
123125932	544.221	455.124	194.348	207.513	118.554	177.483	397.898	167.85	1.24446	0.0104112	0.46416	LOC123125932	NC_057808.1	520629337	520632113	+	2193	protein_coding	cysteine-rich receptor-like protein kinase 10 && sp|Q0D5R3|CRK6_ORYSJ Cysteine-rich receptor-like protein kinase 6 OS=Oryza sativa subsp. japonica OX=39947 GN=CRK6 PE=1 SV=1 && PF00069:Protein kinase domain|PF01657:Salt stress response/antifungal	ERF
123170259	95.9748	4.947	3.45507	0.97424	1.95957	6.75208	34.7923	3.22863	3.42494	0.0104669	1	LOC123170259	NC_057814.1	248054972	248057016	+	1232	protein_coding	ethylene-responsive transcription factor RAP2-6-like && sp|Q9FGF8|ABR1_ARATH Ethylene-responsive transcription factor ABR1 OS=Arabidopsis thaliana OX=3702 GN=ABR1 PE=2 SV=1 && PF00847:AP2 domain	ERF
123137075	32.7187	36.6078	31.9594	16.5621	8.81805	11.575	33.762	12.3184	1.45418	0.0106632	1	LOC123137075	NC_057795.1	541740584	541745777	-	3974	protein_coding	probable inactive receptor kinase At5g58300%2C transcript variant X3 && sp|Q9LVM0|Y5830_ARATH Probable inactive receptor kinase At5g58300 OS=Arabidopsis thaliana OX=3702 GN=At5g58300 PE=1 SV=1 && PF07714:Protein tyrosine kinase	ERF
123063712	40.353	106.855	183.119	304.937	268.461	297.091	110.109	290.163	-1.395	0.0108004	0.46416	LOC123063712	NC_057800.1	746493667	746495960	+	602	protein_coding	30S ribosomal protein S17-like && sp|B1I1J7|RS17_DESAP 30S ribosomal protein S17 OS=Desulforudis audaxviator (strain MP104C) OX=477974 GN=rpsQ PE=3 SV=1 && PF00366:Ribosomal protein S17	ERF
123091258	45.8061	65.3004	79.4667	19.4848	10.7776	36.6541	63.5244	22.3055	1.51105	0.0112307	1	LOC123091258	NC_057804.1	98356458	98359409	+	1559	protein_coding	cysteine-rich receptor-like protein kinase 36%2C transcript variant X2 && sp|Q9XEC6|CRK36_ARATH Cysteine-rich receptor-like protein kinase 36 OS=Arabidopsis thaliana OX=3702 GN=CRK36 PE=1 SV=1 && PF00069:Protein kinase domain	ERF
123098224	3732.11	2526.93	1067.62	1051.2	983.703	1133.38	2442.22	1056.1	1.2093	0.0117492	0.46416	LOC123098224	NC_057805.1	405670601	405675403	+	2105	protein_coding	sugar transport protein MST4-like && sp|Q10PW9|MST4_ORYSJ Sugar transport protein MST4 OS=Oryza sativa subsp. japonica OX=39947 GN=MST4 PE=1 SV=1 && PF00083:Sugar (and other) transporter	ERF
123124616	57.803	90.0354	105.38	46.7635	35.2722	33.7604	84.406	38.5987	1.13144	0.0117802	1	LOC123124616	NC_057808.1	247474685	247475952	-	1268	protein_coding	PRA1 family protein B2-like && sp|Q9SIY7|PR1B2_ARATH PRA1 family protein B2 OS=Arabidopsis thaliana OX=3702 GN=PRA1B2 PE=1 SV=1 && PF03208:PRA1 family protein	ERF
123049448	13028.6	14945.9	5336.36	5408.98	4374.73	5573.36	11103.6	5119.02	1.11706	0.0118834	0.46416	LOC123049448	NC_057794.1	339220803	339221871	-	983	protein_coding	probable glutathione S-transferase GSTU6 && sp|Q06398|GSTU6_ORYSJ Probable glutathione S-transferase GSTU6 OS=Oryza sativa subsp. japonica OX=39947 GN=GSTU6 PE=2 SV=2 && PF00043:Glutathione S-transferase, C-terminal domain|PF02798:Glutathione S-transferase, N-terminal domain	ERF
123128072	11.9968	8.9046	7.77391	20.459	33.3127	30.8666	9.55845	28.2128	-1.56938	0.0120741	1	LOC123128072	NC_057795.1	415188226	415193354	-	1993	protein_coding	T-complex protein 1 subunit epsilon-like && sp|P40412|TCPE1_AVESA T-complex protein 1 subunit epsilon OS=Avena sativa OX=4498 PE=2 SV=1 && PF00118:TCP-1/cpn60 chaperonin family	ERF
123167495	801.608	286.926	228.035	188.028	45.0701	178.448	438.856	137.182	1.67709	0.0123151	0.46416	LOC123167495	NC_057814.1	101630410	101632487	-	1375	protein_coding	cinnamoyl-CoA reductase 1-like && sp|A0A059TC02|CCR1_PETHY Cinnamoyl-CoA reductase 1 OS=Petunia hybrida OX=4102 GN=CCR1 PE=1 SV=1 && PF01370:NAD dependent epimerase/dehydratase family	ERF
123102551	26.1749	41.5548	44.9159	80.8619	81.3221	73.3083	37.5486	78.4974	-1.05869	0.0124568	1	LOC123102551	NC_057806.1	116083484	116086992	+	1247	protein_coding	uncharacterized LOC123102551%2C transcript variant X1 && - && -	ERF
123164974	209.4	466.997	646.962	931.373	929.815	1040.78	441.12	967.324	-1.13202	0.0130701	0.468925	LOC123164974	NC_057814.1	181108036	181115115	-	2222	protein_coding	T-complex protein 1 subunit alpha-like && sp|P28769|TCPA_ARATH T-complex protein 1 subunit alpha OS=Arabidopsis thaliana OX=3702 GN=CCT1 PE=1 SV=1 && PF00118:TCP-1/cpn60 chaperonin family	ERF
123071970	231.212	43.5336	155.478	72.0937	18.6159	33.7604	143.408	41.49	1.78878	0.0130778	1	LOC123071970	NC_057801.1	717614964	717622567	-	3936	pseudogene	- && sp|C0LGH3|Y5614_ARATH Probable LRR receptor-like serine/threonine-protein kinase At1g56140 OS=Arabidopsis thaliana OX=3702 GN=At1g56140 PE=2 SV=2 && -	ERF
123115733	3.27187	19.788	177.936	4.8712	4.89892	17.3625	66.9987	9.0442	2.89077	0.0141353	1	LOC123115733	NC_057807.1	80788985	80790720	-	1404	protein_coding	cinnamoyl-CoA reductase 1-like && sp|A0A059TC02|CCR1_PETHY Cinnamoyl-CoA reductase 1 OS=Petunia hybrida OX=4102 GN=CCR1 PE=1 SV=1 && PF01370:NAD dependent epimerase/dehydratase family	ERF
123071793	1364.37	300.778	422.383	220.178	269.441	288.41	695.843	259.343	1.42348	0.0153261	0.484289	LOC123071793	NC_057801.1	692488122	692493845	+	2726	protein_coding	protein WVD2-like 7%2C transcript variant X1 && - && -	ERF
123054264	2405.91	1429.68	591.681	691.71	575.133	600.935	1475.76	622.593	1.24486	0.0156339	0.484289	LOC123054264	NC_057799.1	531647394	531655782	+	3443	protein_coding	probable LRR receptor-like serine/threonine-protein kinase At1g56140 && sp|C0LGH2|Y1561_ARATH Probable LRR receptor-like serine/threonine-protein kinase At1g56130 OS=Arabidopsis thaliana OX=3702 GN=At1g56130 PE=2 SV=2 && PF00069:Protein kinase domain|PF11721:Malectin domain	ERF
123152316	461.333	235.477	280.725	192.899	99.938	173.625	325.845	155.487	1.06669	0.0157849	0.484289	LOC123152316	NC_057812.1	278033056	278035778	-	2723	protein_coding	uncharacterized LOC123152316 && - && -	ERF
123168177	519.136	203.816	245.31	187.054	91.1199	138.9	322.754	139.025	1.2143	0.0158538	0.484289	LOC123168177	NC_057814.1	573205879	573210061	-	1879	protein_coding	cold-responsive protein kinase 1-like%2C transcript variant X1 && sp|Q93YN1|CRPK1_ARATH Cold-responsive protein kinase 1 OS=Arabidopsis thaliana OX=3702 GN=CRPK1 PE=1 SV=1 && PF07714:Protein tyrosine kinase	ERF
123181395	8984.55	12445.7	4262.7	4526.32	3343.02	4306.86	8564.3	4058.73	1.07728	0.016227	0.484289	LOC123181395	NC_057796.1	264791614	264792615	+	916	protein_coding	probable glutathione S-transferase GSTU6 && sp|Q06398|GSTU6_ORYSJ Probable glutathione S-transferase GSTU6 OS=Oryza sativa subsp. japonica OX=39947 GN=GSTU6 PE=2 SV=2 && PF02798:Glutathione S-transferase, N-terminal domain|PF00043:Glutathione S-transferase, C-terminal domain	ERF
123156779	304.284	698.517	1008.88	1446.75	1443.22	1484.49	670.56	1458.15	-1.12017	0.0165151	0.484442	LOC123156779	NC_057813.1	148408471	148415455	-	2120	protein_coding	T-complex protein 1 subunit alpha && sp|P28769|TCPA_ARATH T-complex protein 1 subunit alpha OS=Arabidopsis thaliana OX=3702 GN=CCT1 PE=1 SV=1 && PF00118:TCP-1/cpn60 chaperonin family	ERF
123166605	16.3593	29.682	22.458	0.97424	7.83827	7.71666	22.8331	5.50972	2.05204	0.0165754	1	LOC123166605	NC_057796.1	117715998	117717594	+	1597	protein_coding	UDP-glycosyltransferase 73E1-like && sp|Q9SCP6|U73D1_ARATH UDP-glycosyltransferase 73D1 OS=Arabidopsis thaliana OX=3702 GN=UGT73D1 PE=3 SV=1 && PF00201:UDP-glucoronosyl and UDP-glucosyl transferase	ERF
123048156	11.9968	63.3216	26.7768	100.347	72.504	122.502	34.0318	98.4509	-1.53084	0.016805	1	LOC123048156	NC_057799.1	5299136	5300944	+	1809	protein_coding	UDP-glycosyltransferase 73C4-like && sp|K4GGT4|73C11_BARVU UDP-glycosyltransferase 73C11 OS=Barbarea vulgaris OX=50459 GN=UGT73C11 PE=1 SV=1 && PF00201:UDP-glucoronosyl and UDP-glucosyl transferase	ERF
123089580	81.7967	61.3428	207.304	67.2225	16.6563	27.9729	116.815	37.2839	1.64912	0.0176245	1	LOC123089580	NC_057804.1	645915723	645916612	-	890	protein_coding	cysteine-rich repeat secretory protein 38-like && sp|Q9CAC7|CRRS4_ARATH Cysteine-rich repeat secretory protein 4 OS=Arabidopsis thaliana OX=3702 GN=CRRSP4 PE=3 SV=2 && PF01657:Salt stress response/antifungal	ERF
123150180	945.57	527.35	336.006	250.38	154.806	369.435	602.975	258.207	1.22304	0.0179772	0.49355	LOC123150180	NC_057812.1	106039074	106041037	-	1330	protein_coding	cinnamoyl-CoA reductase 1-like && sp|A0A059TC02|CCR1_PETHY Cinnamoyl-CoA reductase 1 OS=Petunia hybrida OX=4102 GN=CCR1 PE=1 SV=1 && PF01370:NAD dependent epimerase/dehydratase family	ERF
123105515	802.698	584.736	228.899	151.007	274.339	260.437	538.777	228.595	1.23635	0.018963	0.495462	LOC123105515	NC_057806.1	637256447	637262851	-	4771	lncRNA	uncharacterized LOC123105515%2C transcript variant X4 && sp|Q2V6J9|UFOG7_FRAAN UDP-glucose flavonoid 3-O-glucosyltransferase 7 OS=Fragaria ananassa OX=3747 GN=GT7 PE=1 SV=1 && -	ERF
123090998	2.18124	2.9682	0	14.6136	7.83827	11.575	1.71648	11.3423	-2.76054	0.0201718	1	LOC123090998	NC_057804.1	57993364	57995282	+	1751	protein_coding	polyol transporter 5-like && sp|Q8VZ80|PLT5_ARATH Polyol transporter 5 OS=Arabidopsis thaliana OX=3702 GN=PLT5 PE=1 SV=2 && PF00083:Sugar (and other) transporter	ERF
123054266	2137.62	746.997	1759.5	988.853	398.772	634.695	1548.04	674.107	1.19935	0.0207601	0.499063	LOC123054266	NC_057799.1	531658167	531666036	+	3521	protein_coding	probable LRR receptor-like serine/threonine-protein kinase At1g56130%2C transcript variant X1 && sp|C0LGH2|Y1561_ARATH Probable LRR receptor-like serine/threonine-protein kinase At1g56130 OS=Arabidopsis thaliana OX=3702 GN=At1g56130 PE=2 SV=2 && PF00069:Protein kinase domain|PF11721:Malectin domain	ERF
123170516	54.5311	12.8622	198.667	38.9696	5.8787	8.68124	88.6867	17.8432	2.31488	0.0211704	1	LOC123170516	NC_057794.1	519199467	519200712	+	1246	protein_coding	ethylene-response factor C3-like && sp|A0A3Q7I5Y9|ERFC3_SOLLC Ethylene-response factor C3 OS=Solanum lycopersicum OX=4081 GN=ERF.C.3 PE=2 SV=1 && PF00847:AP2 domain	ERF
123049647	206.128	309.682	135.612	86.7073	104.837	131.183	217.14	107.576	1.01252	0.0212651	1	LOC123049647	NC_057799.1	480074911	480076564	+	1654	protein_coding	UDP-glycosyltransferase 73C6-like && sp|Q9ZQ95|U73C6_ARATH UDP-glycosyltransferase 73C6 OS=Arabidopsis thaliana OX=3702 GN=UGT73C6 PE=2 SV=1 && PF00201:UDP-glucoronosyl and UDP-glucosyl transferase	ERF
123170479	111.243	47.4912	793.803	113.986	48.9892	68.4854	317.513	77.1535	2.04168	0.0214084	0.499063	LOC123170479	NC_057814.1	18617225	18625191	-	3356	protein_coding	probable LRR receptor-like serine/threonine-protein kinase At1g56140 && sp|C0LGH3|Y5614_ARATH Probable LRR receptor-like serine/threonine-protein kinase At1g56140 OS=Arabidopsis thaliana OX=3702 GN=At1g56140 PE=2 SV=2 && PF11721:Malectin domain|PF00069:Protein kinase domain	ERF
123085159	3516.17	1878.87	830.945	838.82	917.078	957.831	2075.33	904.576	1.19785	0.0217284	0.499063	LOC123085159	NC_057803.1	63554542	63560776	+	1947	protein_coding	sugar transport protein MST4-like && sp|Q10PW9|MST4_ORYSJ Sugar transport protein MST4 OS=Oryza sativa subsp. japonica OX=39947 GN=MST4 PE=1 SV=1 && PF00083:Sugar (and other) transporter	ERF
123138999	667.461	223.604	279.861	203.616	193.017	113.821	390.309	170.151	1.19717	0.0220408	0.499063	LOC123138999	NC_057810.1	151849418	151856178	+	4143	protein_coding	ABC transporter B family member 11-like && sp|Q9FWX7|AB11B_ARATH ABC transporter B family member 11 OS=Arabidopsis thaliana OX=3702 GN=ABCB11 PE=2 SV=1 && PF00664:ABC transporter transmembrane region|PF00005:ABC transporter	ERF
123162311	151.597	151.378	81.1942	30.2014	77.4029	62.6979	128.056	56.7674	1.17237	0.0223079	1	LOC123162311	NC_057813.1	25410488	25411408	-	921	protein_coding	protein DMP3-like && sp|Q9M897|DMP5_ARATH Protein DMP5 OS=Arabidopsis thaliana OX=3702 GN=DMP5 PE=2 SV=1 && PF05078:Protein of unknown function (DUF679)	ERF
123044621	238.846	73.2156	172.754	79.8876	30.3733	79.0958	161.605	63.1189	1.3557	0.0223156	1	LOC123044621	NC_057798.1	252853233	252856705	-	2396	protein_coding	cysteine-rich receptor-like protein kinase 6 && sp|Q0D5R3|CRK6_ORYSJ Cysteine-rich receptor-like protein kinase 6 OS=Oryza sativa subsp. japonica OX=39947 GN=CRK6 PE=1 SV=1 && PF00069:Protein kinase domain|PF01657:Salt stress response/antifungal	ERF
123183354	299.921	573.852	1113.4	1089.2	1924.3	1528.86	662.39	1514.12	-1.19221	0.0227733	0.499063	LOC123183354	NC_057796.1	489531752	489535077	+	1701	protein_coding	RGG repeats nuclear RNA binding protein A-like && sp|Q9SQ56|RGGA_TOBAC RGG repeats nuclear RNA binding protein A (Fragment) OS=Nicotiana tabacum OX=4097 GN=RggA PE=2 SV=1 && PF09598:Stm1|PF04774:Hyaluronan / mRNA binding family	ERF
123190693	44.7155	0	0	0	0	0	14.9052	0	6.37783	0.0228433	1	LOC123190693	NC_057797.1	733831999	733834442	-	1829	protein_coding	triacylglycerol lipase OBL1-like && sp|A0A1S3ZP85|OBL1_TOBAC Triacylglycerol lipase OBL1 OS=Nicotiana tabacum OX=4097 GN=OBL1 PE=1 SV=1 && PF01764:Lipase (class 3)	ERF
123046424	2976.31	1589.97	603.774	835.898	710.343	607.687	1723.35	717.976	1.26302	0.0237499	0.499063	LOC123046424	NC_057798.1	636892073	636900412	+	3442	protein_coding	probable LRR receptor-like serine/threonine-protein kinase At1g56140 && sp|C0LGH2|Y1561_ARATH Probable LRR receptor-like serine/threonine-protein kinase At1g56130 OS=Arabidopsis thaliana OX=3702 GN=At1g56130 PE=2 SV=2 && PF00069:Protein kinase domain|PF11721:Malectin domain	ERF
123092952	2557.51	2051.03	770.481	803.748	894.543	860.408	1793.01	852.899	1.07174	0.0239247	0.499063	LOC123092952	NC_057804.1	504115454	504120930	+	2097	protein_coding	sugar transport protein MST4 && sp|Q10PW9|MST4_ORYSJ Sugar transport protein MST4 OS=Oryza sativa subsp. japonica OX=39947 GN=MST4 PE=1 SV=1 && PF00083:Sugar (and other) transporter	ERF
123166284	221.396	70.2474	58.7362	42.8665	35.2722	54.9812	116.793	44.3733	1.3937	0.0239304	1	LOC123166284	NC_057814.1	138164193	138166257	-	2065	protein_coding	ethylene-responsive transcription factor RAP2-13-like && sp|Q8H1E4|RAP24_ARATH Ethylene-responsive transcription factor RAP2-4 OS=Arabidopsis thaliana OX=3702 GN=RAP2-4 PE=1 SV=1 && PF00847:AP2 domain	ERF
123072462	22.9031	5.9364	1.72754	0	0	1.92917	10.189	0.643055	3.97243	0.0239593	1	LOC123072462	NC_057801.1	791198492	791199720	-	1112	protein_coding	probable glutathione S-transferase && sp|Q03662|GSTX1_TOBAC Probable glutathione S-transferase OS=Nicotiana tabacum OX=4097 PE=2 SV=1 && PF02798:Glutathione S-transferase, N-terminal domain|PF00043:Glutathione S-transferase, C-terminal domain	ERF
123136361	165.775	86.0778	135.612	81.8361	14.6968	46.3	129.155	47.611	1.43932	0.0240748	1	LOC123136361	NC_057810.1	164145175	164147842	-	2668	protein_coding	receptor-like protein 2%2C transcript variant X1 && sp|Q9SHI3|RLP2_ARATH Receptor-like protein 2 OS=Arabidopsis thaliana OX=3702 GN=RLP2 PE=2 SV=1 && PF08263:Leucine rich repeat N-terminal domain|PF13855:Leucine rich repeat	ERF
123124535	110.153	268.127	140.794	68.1968	93.0795	91.6354	173.025	84.3039	1.03753	0.0261832	1	LOC123124535	NC_057808.1	205907064	205909080	-	1349	pseudogene	- && sp|Q9FGF8|ABR1_ARATH Ethylene-responsive transcription factor ABR1 OS=Arabidopsis thaliana OX=3702 GN=ABR1 PE=2 SV=1 && PF00847:AP2 domain	ERF
123161119	164.684	9.894	46.6435	20.459	16.6563	20.2562	73.7405	19.1239	1.94495	0.0269193	1	LOC123161119	NC_057813.1	236029279	236031431	+	1578	protein_coding	ethylene-responsive transcription factor RAP2-6-like && sp|Q9FGF8|ABR1_ARATH Ethylene-responsive transcription factor ABR1 OS=Arabidopsis thaliana OX=3702 GN=ABR1 PE=2 SV=1 && PF00847:AP2 domain	ERF
123188266	435.158	63.3216	119.2	80.8619	29.3935	85.8479	205.893	65.3678	1.65416	0.0270241	1	LOC123188266	NC_057797.1	188152116	188154780	+	2052	protein_coding	sugar transport protein MST6-like && sp|Q6Z401|MST6_ORYSJ Sugar transport protein MST6 OS=Oryza sativa subsp. japonica OX=39947 GN=MST6 PE=1 SV=1 && PF00083:Sugar (and other) transporter	ERF
123177067	1.09062	20.7774	55.2812	233.817	10.7776	191.952	25.7164	145.516	-2.49567	0.0277412	1	LOC123177067	NW_025244954.1	4	1926	+	1267	protein_coding	GDSL esterase/lipase At4g28780-like && sp|Q9SVU5|GDL67_ARATH GDSL esterase/lipase At4g28780 OS=Arabidopsis thaliana OX=3702 GN=At4g28780 PE=2 SV=1 && PF00657:GDSL-like Lipase/Acylhydrolase	ERF
123141593	799.426	218.657	702.243	369.237	93.0795	189.058	573.442	217.125	1.40107	0.0279673	0.507066	LOC123141593	NC_057811.1	338692772	338694110	-	1339	protein_coding	ethylene-responsive transcription factor 1-like && sp|O80337|EF100_ARATH Ethylene-responsive transcription factor 1A OS=Arabidopsis thaliana OX=3702 GN=ERF1A PE=1 SV=2 && PF00847:AP2 domain	ERF
123152318	284.652	95.9718	32.8232	48.712	57.8072	21.2208	137.816	42.58	1.69298	0.0284161	1	LOC123152318	NC_057812.1	34227569	34230794	-	2614	protein_coding	probable indole-3-acetic acid-amido synthetase GH3.7%2C transcript variant X4 && sp|Q654M1|GH37_ORYSJ Probable indole-3-acetic acid-amido synthetase GH3.7 OS=Oryza sativa subsp. japonica OX=39947 GN=GH3.7 PE=2 SV=2 && -	ERF
123122118	448.246	104.876	112.29	108.141	83.2816	59.8041	221.804	83.7421	1.40409	0.0290206	1	LOC123122118	NC_057808.1	400112847	400118680	+	3093	protein_coding	uncharacterized LOC123122118 && sp|Q9LPZ3|Y1141_ARATH G-type lectin S-receptor-like serine/threonine-protein kinase At1g11410 OS=Arabidopsis thaliana OX=3702 GN=At1g11410 PE=3 SV=3 && PF00069:Protein kinase domain|PF05003:Protein of unknown function (DUF668)|PF11961:Domain of unknown function (DUF3475)	ERF
123131372	39.2624	7.9152	22.458	0.97424	2.93935	10.6104	23.2119	4.84133	2.25758	0.0290845	1	LOC123131372	NC_057809.1	612355209	612357182	-	1974	protein_coding	protein DETOXIFICATION 35-like && sp|F4JTB3|DTX35_ARATH Protein DETOXIFICATION 35 OS=Arabidopsis thaliana OX=3702 GN=DTX35 PE=1 SV=1 && PF01554:MatE	ERF
123141846	5.45311	13.8516	36.2783	5.84544	2.93935	3.85833	18.5277	4.21437	2.14431	0.0291551	1	LOC123141846	NC_057811.1	430882766	430883698	+	933	protein_coding	ethylene-responsive transcription factor ERF109-like && sp|Q70II3|EF110_ARATH Ethylene-responsive transcription factor ERF110 OS=Arabidopsis thaliana OX=3702 GN=ERF110 PE=2 SV=2 && PF00847:AP2 domain	ERF
123066087	11.9968	34.629	16.4116	5.84544	8.81805	3.85833	21.0125	6.17394	1.76868	0.0291572	1	LOC123066087	NC_057801.1	691822827	691823625	-	799	protein_coding	ethylene-responsive transcription factor ERF020-like && sp|Q9C9I8|ERF20_ARATH Ethylene-responsive transcription factor ERF020 OS=Arabidopsis thaliana OX=3702 GN=ERF020 PE=2 SV=1 && PF00847:AP2 domain	ERF
123108422	22.9031	25.7244	33.687	8.76816	6.85849	15.4333	27.4381	10.3533	1.40808	0.0292385	1	LOC123108422	NC_057806.1	687336727	687337604	-	878	protein_coding	cysteine-rich repeat secretory protein 38-like && sp|Q9CAC7|CRRS4_ARATH Cysteine-rich repeat secretory protein 4 OS=Arabidopsis thaliana OX=3702 GN=CRRSP4 PE=3 SV=2 && PF01657:Salt stress response/antifungal	ERF
123103939	146.143	66.2898	74.284	51.6347	48.9892	35.6896	95.5724	45.4378	1.07041	0.0293471	1	LOC123103939	NC_057806.1	451728276	451732280	-	1808	protein_coding	beta-1%2C3-galactosyltransferase 7-like && sp|Q6NQB7|B3GT7_ARATH Beta-1,3-galactosyltransferase 7 OS=Arabidopsis thaliana OX=3702 GN=B3GALT7 PE=2 SV=1 && PF13334:Domain of unknown function (DUF4094)|PF01762:Galactosyltransferase	ERF
123053383	70.8905	43.5336	49.2348	37.9953	9.79784	12.5396	54.5529	20.1109	1.43848	0.0294972	1	LOC123053383	NC_057799.1	396345322	396349305	-	2200	protein_coding	protein NRT1/ PTR FAMILY 4.3-like && sp|Q56XQ6|PTR15_ARATH Protein NRT1/ PTR FAMILY 4.4 OS=Arabidopsis thaliana OX=3702 GN=NPF4.4 PE=2 SV=1 && PF00854:POT family	ERF
123098287	103.609	303.746	603.774	772.572	793.625	887.416	337.043	817.871	-1.27798	0.0295378	0.510712	LOC123098287	NC_057805.1	418958959	418963266	-	2121	protein_coding	T-complex protein 1 subunit beta-like && sp|Q940P8|TCPB_ARATH T-complex protein 1 subunit beta OS=Arabidopsis thaliana OX=3702 GN=CCT2 PE=1 SV=1 && PF00118:TCP-1/cpn60 chaperonin family	ERF
123091254	45.8061	56.3958	81.1942	18.5106	13.717	42.4416	61.132	24.8897	1.29783	0.0304768	1	LOC123091254	NC_057804.1	98308103	98311098	-	1464	protein_coding	putative receptor-like protein kinase At4g00960%2C transcript variant X3 && sp|Q9XEC6|CRK36_ARATH Cysteine-rich receptor-like protein kinase 36 OS=Arabidopsis thaliana OX=3702 GN=CRK36 PE=1 SV=1 && PF00069:Protein kinase domain	ERF
123071883	123.24	53.4276	41.4609	28.2529	12.7372	40.5125	72.7096	27.1675	1.41708	0.0306773	1	LOC123071883	NC_057801.1	705278662	705282173	+	3351	pseudogene	- && - && -	ERF
123063075	388.262	55.4064	63.0551	75.9907	39.1914	42.4416	168.908	52.5412	1.68333	0.0308473	1	LOC123063075	NC_057800.1	666160478	666168215	-	4109	pseudogene	- && sp|C0LGH3|Y5614_ARATH Probable LRR receptor-like serine/threonine-protein kinase At1g56140 OS=Arabidopsis thaliana OX=3702 GN=At1g56140 PE=2 SV=2 && PF11721:Malectin domain|PF13855:Leucine rich repeat	ERF
123149959	1546.5	329.47	386.104	421.846	157.745	259.473	754.026	279.688	1.43045	0.0316875	0.510712	LOC123149959	NC_057812.1	744474328	744478394	-	3918	protein_coding	probable leucine-rich repeat receptor-like protein kinase At1g35710 && sp|Q8VZG8|MIK2_ARATH MDIS1-interacting receptor like kinase 2 OS=Arabidopsis thaliana OX=3702 GN=MIK2 PE=1 SV=3 && PF13855:Leucine rich repeat|PF00069:Protein kinase domain|PF08263:Leucine rich repeat N-terminal domain	ERF
123116232	0	14.841	2.5913	28.2529	26.4542	28.9375	5.81077	27.8815	-2.2599	0.0326822	1	LOC123116232	NC_057807.1	403974935	403977646	-	2027	protein_coding	sugar transport protein 7-like && sp|O04249|STP7_ARATH Sugar transport protein 7 OS=Arabidopsis thaliana OX=3702 GN=STP7 PE=1 SV=1 && PF00083:Sugar (and other) transporter	ERF
123101504	17.45	3.9576	0	0	0	0	7.13585	0	5.31227	0.03313	1	LOC123101504	NC_057806.1	537516623	537518808	+	1363	pseudogene	- && sp|Q9LVD9|DTX40_ARATH Protein DETOXIFICATION 40 OS=Arabidopsis thaliana OX=3702 GN=DTX40 PE=1 SV=1 && PF01554:MatE	ERF
123081020	39.2624	82.1202	144.249	198.745	222.411	157.227	88.544	192.794	-1.11894	0.0334046	1	LOC123081020	NC_057802.1	614297166	614299266	+	942	protein_coding	30S ribosomal protein S17-like && sp|B1I1J7|RS17_DESAP 30S ribosomal protein S17 OS=Desulforudis audaxviator (strain MP104C) OX=477974 GN=rpsQ PE=3 SV=1 && PF00366:Ribosomal protein S17	ERF
123069767	767.798	31.6608	88.1043	113.012	14.6968	66.5562	295.854	64.7549	2.19124	0.0334955	0.511732	LOC123069767	NC_057794.1	581762875	581766112	-	2343	protein_coding	putative receptor-like protein kinase At4g00960 && sp|Q0D5R3|CRK6_ORYSJ Cysteine-rich receptor-like protein kinase 6 OS=Oryza sativa subsp. japonica OX=39947 GN=CRK6 PE=1 SV=1 && PF01657:Salt stress response/antifungal|PF00069:Protein kinase domain	ERF
123044629	4072.38	996.326	1624.75	1087.25	365.459	1191.26	2231.15	881.323	1.33994	0.033563	0.511732	LOC123044629	NC_057798.1	253933241	253939366	-	4718	protein_coding	cysteine-rich receptor-like protein kinase 6%2C transcript variant X1 && sp|Q0D5R3|CRK6_ORYSJ Cysteine-rich receptor-like protein kinase 6 OS=Oryza sativa subsp. japonica OX=39947 GN=CRK6 PE=1 SV=1 && PF00069:Protein kinase domain|PF01657:Salt stress response/antifungal	ERF
123139306	0	14.841	5.18261	0	0	0	6.67454	0	5.22255	0.0340065	1	LOC123139306	NC_057810.1	690103442	690106484	+	1448	protein_coding	protein ALP1-like && - && PF13359:DDE superfamily endonuclease	ERF
123149409	66.528	27.7032	332.551	48.712	15.6765	54.0166	142.261	39.4684	1.85099	0.0344304	1	LOC123149409	NC_057794.1	467183550	467184539	+	990	protein_coding	ethylene-responsive transcription factor ERF110-like && sp|Q70II3|EF110_ARATH Ethylene-responsive transcription factor ERF110 OS=Arabidopsis thaliana OX=3702 GN=ERF110 PE=2 SV=2 && PF00847:AP2 domain	ERF
123100294	35.9905	0	0	0	0	0	11.9968	0	6.06432	0.0357396	1	LOC123100294	NC_057805.1	455893965	455895907	+	1789	protein_coding	alpha-amylase isozyme 3D-like && sp|P27933|AMY3D_ORYSJ Alpha-amylase isozyme 3D OS=Oryza sativa subsp. japonica OX=39947 GN=AMY1.3 PE=2 SV=2 && PF00128:Alpha amylase, catalytic domain|PF07821:Alpha-amylase C-terminal beta-sheet domain	ERF
123158492	22.9031	23.7456	11.229	5.84544	7.83827	5.7875	19.2926	6.4904	1.56691	0.0359413	1	LOC123158492	NC_057796.1	211519496	211520600	-	1018	protein_coding	PRA1 family protein E-like && sp|Q9FRR1|PRA1E_ARATH PRA1 family protein E OS=Arabidopsis thaliana OX=3702 GN=PRA1E PE=1 SV=1 && PF03208:PRA1 family protein	ERF
123077518	0	0	0	6.81968	3.91914	1.92917	0	4.22266	-4.55444	0.0364993	1	LOC123077518	NC_057802.1	74508677	74519733	+	4293	protein_coding	ABC transporter B family member 11-like && sp|Q9FWX7|AB11B_ARATH ABC transporter B family member 11 OS=Arabidopsis thaliana OX=3702 GN=ABCB11 PE=2 SV=1 && PF00005:ABC transporter|PF00664:ABC transporter transmembrane region	ERF
123077433	1604.31	501.626	753.206	610.848	175.381	425.381	953.046	403.87	1.23844	0.0368403	0.514383	LOC123077433	NC_057802.1	63532097	63535596	+	1788	protein_coding	ATP-dependent 6-phosphofructokinase 6-like && sp|Q94AA4|PFKA3_ARATH ATP-dependent 6-phosphofructokinase 3 OS=Arabidopsis thaliana OX=3702 GN=PFK3 PE=1 SV=1 && PF00365:Phosphofructokinase	ERF
123144297	2.18124	10.8834	14.6841	20.459	26.4542	40.5125	9.24957	29.1419	-1.63977	0.0370157	1	LOC123144297	NC_057811.1	161846739	161849650	-	1516	protein_coding	GDSL esterase/lipase At4g26790-like && sp|Q8VY93|GDL66_ARATH GDSL esterase/lipase At4g26790 OS=Arabidopsis thaliana OX=3702 GN=At4g26790 PE=2 SV=1 && PF00657:GDSL-like Lipase/Acylhydrolase	ERF
123045633	178.862	56.3958	97.6058	34.0984	24.4946	75.2375	110.955	44.6101	1.313	0.0372762	1	LOC123045633	NC_057798.1	491607476	491613919	+	1830	protein_coding	sugar transport protein MST1-like && sp|Q0JCR9|MST1_ORYSJ Sugar transport protein MST1 OS=Oryza sativa subsp. japonica OX=39947 GN=MST1 PE=2 SV=1 && PF00083:Sugar (and other) transporter	ERF
123141928	6.54373	20.7774	19.0029	3.89696	5.8787	2.89375	15.4413	4.22314	1.87663	0.0376283	1	LOC123141928	NC_057811.1	450066579	450067755	-	1177	protein_coding	ethylene-responsive transcription factor RAP2-1-like && sp|Q9C591|ERF16_ARATH Ethylene-responsive transcription factor ERF016 OS=Arabidopsis thaliana OX=3702 GN=ERF016 PE=2 SV=1 && PF00847:AP2 domain	ERF
123165152	153.778	382.898	660.783	819.335	835.756	891.274	399.153	848.789	-1.08759	0.0381518	0.516515	LOC123165152	NC_057814.1	31636338	31642941	+	2004	protein_coding	T-complex protein 1 subunit alpha-like && sp|P28769|TCPA_ARATH T-complex protein 1 subunit alpha OS=Arabidopsis thaliana OX=3702 GN=CCT1 PE=1 SV=1 && PF00118:TCP-1/cpn60 chaperonin family	ERF
123117885	32.7187	52.4382	18.1391	11.6909	12.7372	16.3979	34.432	13.6087	1.33619	0.0381638	1	LOC123117885	NC_057807.1	712005156	712005984	-	829	protein_coding	ethylene-response factor C3-like && sp|Q8LDC8|ERF92_ARATH Ethylene-responsive transcription factor 1B OS=Arabidopsis thaliana OX=3702 GN=ERF1B PE=1 SV=2 && PF00847:AP2 domain	ERF
123053925	73.0717	104.876	28.5043	31.1757	27.4339	29.9021	68.8175	29.5039	1.2195	0.0382892	1	LOC123053925	NC_057799.1	475830415	475834460	+	2816	protein_coding	probable polyol transporter 4%2C transcript variant X1 && sp|Q0WUU6|PLT4_ARATH Probable polyol transporter 4 OS=Arabidopsis thaliana OX=3702 GN=PLT4 PE=2 SV=1 && PF00083:Sugar (and other) transporter	ERF
123042359	322.824	186.007	117.472	139.316	61.7264	93.5645	208.768	98.2024	1.08673	0.0384879	1	LOC123042359	NC_057798.1	736011192	736013722	-	2201	protein_coding	G-type lectin S-receptor-like serine/threonine-protein kinase SD2-5%2C transcript variant X2 && sp|Q8RWZ5|SD25_ARATH G-type lectin S-receptor-like serine/threonine-protein kinase SD2-5 OS=Arabidopsis thaliana OX=3702 GN=SD25 PE=1 SV=1 && PF07714:Protein tyrosine kinase	ERF
123115732	7.63436	38.5866	152.887	30.2014	0.979784	4.82291	66.3693	12.0014	2.46918	0.0385474	1	LOC123115732	NC_057807.1	80650329	80651857	-	1254	protein_coding	cinnamoyl-CoA reductase 1-like && sp|A0A059TC02|CCR1_PETHY Cinnamoyl-CoA reductase 1 OS=Petunia hybrida OX=4102 GN=CCR1 PE=1 SV=1 && PF01370:NAD dependent epimerase/dehydratase family	ERF
novel.4244	3433.28	881.556	294.545	701.452	392.893	474.575	1536.46	522.974	1.55462	0.0389907	0.517835	-	NC_057808.1	15125801	15144992	-	17337	-	- && sp|P20825|POL2_DROME Retrovirus-related Pol polyprotein from transposon 297 OS=Drosophila melanogaster OX=7227 GN=pol PE=4 SV=1 && PF04195:Putative gypsy type transposon	ERF
123182083	346.818	47.4912	307.501	117.883	32.3329	90.6708	233.937	80.2955	1.54261	0.0392758	1	LOC123182083	NC_057796.1	362639173	362644145	-	4973	protein_coding	probable receptor-like protein kinase At1g11050 && sp|O04086|Y1105_ARATH Probable receptor-like protein kinase At1g11050 OS=Arabidopsis thaliana OX=3702 GN=At1g11050 PE=2 SV=1 && -	ERF
123052498	119.968	35.6184	114.881	56.5059	10.7776	28.9375	90.156	32.0737	1.49094	0.0392863	1	LOC123052498	NC_057799.1	191596797	191603710	-	2308	protein_coding	cysteine-rich receptor-like protein kinase 10%2C transcript variant X1 && sp|Q0D5R3|CRK6_ORYSJ Cysteine-rich receptor-like protein kinase 6 OS=Oryza sativa subsp. japonica OX=39947 GN=CRK6 PE=1 SV=1 && PF00069:Protein kinase domain|PF01657:Salt stress response/antifungal	ERF
123107492	57.803	40.5654	18.1391	19.4848	10.7776	15.4333	38.8358	15.2319	1.34513	0.0401567	1	LOC123107492	NC_057806.1	525727489	525728515	+	946	protein_coding	ethylene-responsive transcription factor ERF071-like && sp|O22259|ERF71_ARATH Ethylene-responsive transcription factor ERF071 OS=Arabidopsis thaliana OX=3702 GN=ERF071 PE=1 SV=1 && PF00847:AP2 domain	ERF
123169666	53431.8	6988.13	1771.59	6771.94	5915.94	4193.04	20730.5	5626.97	1.88131	0.0402327	0.518324	LOC123169666	NC_057814.1	266728005	266729029	+	1025	protein_coding	chlorophyll a-b binding protein of LHCII type 1-like && sp|P07370|CB2B_SOLLC Chlorophyll a-b binding protein 1B, chloroplastic OS=Solanum lycopersicum OX=4081 GN=CAB1B PE=3 SV=1 && PF00504:Chlorophyll A-B binding protein	ERF
123159290	57.803	64.311	126.11	54.5574	26.4542	34.725	82.7414	38.5789	1.10352	0.0402913	1	LOC123159290	NC_057813.1	430104688	430105792	+	1105	protein_coding	protein DMP3-like && sp|Q9STW3|DMP3_ARATH Protein DMP3 OS=Arabidopsis thaliana OX=3702 GN=DMP3 PE=2 SV=1 && PF05078:Protein of unknown function (DUF679)	ERF
123136936	5466.2	1995.62	1017.52	945.987	1686.21	898.027	2826.45	1176.74	1.26409	0.0406846	0.518324	LOC123136936	NC_057795.1	537833570	537837263	-	1714	protein_coding	alanine--glyoxylate aminotransferase 2 homolog 3%2C mitochondrial-like && sp|Q9SR86|AGT23_ARATH Alanine--glyoxylate aminotransferase 2 homolog 3, mitochondrial OS=Arabidopsis thaliana OX=3702 GN=At3g08860 PE=2 SV=1 && PF00202:Aminotransferase class-III	ERF
123167947	0	1.9788	0.863768	7.79392	4.89892	8.68124	0.947523	7.12469	-2.88902	0.0411141	1	LOC123167947	NC_057796.1	243199494	243201168	-	1355	protein_coding	bifunctional epoxide hydrolase 2-like && sp|P95276|EPHB_MYCTO Epoxide hydrolase B OS=Mycobacterium tuberculosis (strain CDC 1551 / Oshkosh) OX=83331 GN=MT1988 PE=1 SV=2 && PF00561:alpha/beta hydrolase fold	ERF
123076168	35.9905	2.9682	5.18261	2.92272	1.95957	2.89375	14.7138	2.59201	2.49654	0.0411733	1	LOC123076168	NC_057802.1	79579059	79581919	-	1061	protein_coding	octanoyltransferase LIP2p2%2C chloroplastic-like && sp|P0C7R2|LI2P2_ARATH Octanoyltransferase LIP2p2, chloroplastic OS=Arabidopsis thaliana OX=3702 GN=LIP2P2 PE=1 SV=1 && -	ERF
123041748	2.18124	2.9682	2.5913	6.81968	18.6159	7.71666	2.58025	11.0507	-2.09493	0.0416114	1	LOC123041748	NC_057798.1	596927482	596930364	+	971	protein_coding	SUMO-conjugating enzyme SCE1-like && sp|Q42551|SCE1_ARATH SUMO-conjugating enzyme SCE1 OS=Arabidopsis thaliana OX=3702 GN=SCE1 PE=1 SV=1 && PF00179:Ubiquitin-conjugating enzyme	ERF
123051005	92.7029	98.94	25.0493	32.1499	10.7776	36.6541	72.2307	26.5272	1.44269	0.0418884	1	LOC123051005	NC_057799.1	7400822	7402151	-	1330	pseudogene	- && sp|Q8GZ53|SOT14_ARATH Cytosolic sulfotransferase 14 OS=Arabidopsis thaliana OX=3702 GN=SOT14 PE=2 SV=1 && PF00685:Sulfotransferase domain	ERF
123043346	8.72498	9.894	9.50145	64.2998	11.7574	15.4333	9.37348	30.4968	-1.70115	0.0433988	1	LOC123043346	NC_057798.1	39907159	39908792	+	1300	pseudogene	- && sp|M0Y4P1|UGT13_HORVV UDP-glucosyltransferase UGT13248 OS=Hordeum vulgare subsp. vulgare OX=112509 PE=2 SV=1 && -	ERF
123045200	116.697	41.5548	133.02	65.2741	17.6361	32.7958	97.0906	38.5687	1.33226	0.0437767	1	LOC123045200	NC_057798.1	411242673	411247032	-	4360	protein_coding	G-type lectin S-receptor-like serine/threonine-protein kinase SD2-5 && sp|Q8RWZ5|SD25_ARATH G-type lectin S-receptor-like serine/threonine-protein kinase SD2-5 OS=Arabidopsis thaliana OX=3702 GN=SD25 PE=1 SV=1 && PF01453:D-mannose binding lectin|PF00954:S-locus glycoprotein domain|PF00069:Protein kinase domain	ERF
123047088	366.449	79.152	403.38	142.239	19.5957	122.502	282.994	94.7789	1.57814	0.0438555	0.520802	LOC123047088	NC_057798.1	742106252	742109783	-	3348	protein_coding	receptor like protein kinase S.2-like && sp|Q9LVI6|RLK90_ARATH Probable inactive receptor kinase RLK902 OS=Arabidopsis thaliana OX=3702 GN=RLK902 PE=1 SV=1 && PF07714:Protein tyrosine kinase	ERF
123075623	116.697	71.2368	29.3681	41.8923	14.6968	28.9375	72.4338	28.5088	1.34219	0.0445743	1	LOC123075623	NC_057802.1	582662941	582663968	-	920	protein_coding	probable glutathione S-transferase && sp|Q03662|GSTX1_TOBAC Probable glutathione S-transferase OS=Nicotiana tabacum OX=4097 PE=2 SV=1 && PF02798:Glutathione S-transferase, N-terminal domain|PF00043:Glutathione S-transferase, C-terminal domain	ERF
123093964	83.9779	78.1626	51.8261	24.356	22.535	54.0166	71.3222	33.6359	1.08209	0.044765	1	LOC123093964	NC_057804.1	660156114	660159014	-	1526	protein_coding	deSI-like protein At4g17486 && sp|Q93VG8|PPDEX_ARATH DeSI-like protein At4g17486 OS=Arabidopsis thaliana OX=3702 GN=At4g17486 PE=2 SV=1 && PF05903:PPPDE putative peptidase domain	ERF
123044551	875.77	128.622	167.571	178.286	53.8881	166.873	390.654	133.016	1.55368	0.0448753	0.522131	LOC123044551	NC_057798.1	239168045	239170742	+	2030	protein_coding	sugar transport protein MST6-like && sp|Q6Z401|MST6_ORYSJ Sugar transport protein MST6 OS=Oryza sativa subsp. japonica OX=39947 GN=MST6 PE=1 SV=1 && PF00083:Sugar (and other) transporter	ERF
123125918	10.9062	20.7774	24.1855	3.89696	9.79784	4.82291	18.623	6.17257	1.59893	0.045912	1	LOC123125918	NC_057808.1	518754828	518756549	-	1633	protein_coding	UDP-glycosyltransferase 91C1-like && sp|B3VI56|U91D2_STERE UDP-glycosyltransferase 91D2 OS=Stevia rebaudiana OX=55670 GN=UGT91D2 PE=1 SV=1 && PF00201:UDP-glucoronosyl and UDP-glucosyl transferase	ERF
123110711	158.14	49.47	17.2754	34.0984	20.5755	20.2562	74.9619	24.9767	1.58255	0.0460036	1	LOC123110711	NC_057807.1	116774648	116778306	+	1843	pseudogene	- && sp|Q8LB81|GDL79_ARATH GDSL esterase/lipase At5g33370 OS=Arabidopsis thaliana OX=3702 GN=At5g33370 PE=2 SV=1 && -	ERF
123141644	5.45311	9.894	35.4145	3.89696	2.93935	5.7875	16.9205	4.20794	2.01575	0.0467953	1	LOC123141644	NC_057811.1	360010186	360011310	+	1125	protein_coding	dehydration-responsive element-binding protein 1G-like && sp|Q6EP77|DRE1G_ORYSJ Dehydration-responsive element-binding protein 1G OS=Oryza sativa subsp. japonica OX=39947 GN=DREB1G PE=2 SV=1 && PF00847:AP2 domain	ERF
123043073	26.1749	114.77	78.6029	142.239	145.008	188.094	73.1828	158.447	-1.11235	0.0473733	1	LOC123043073	NC_057798.1	7342375	7344218	+	1844	protein_coding	UDP-glycosyltransferase 73C4-like && sp|Q6VAA9|U73E1_STERE UDP-glycosyltransferase 73E1 OS=Stevia rebaudiana OX=55670 GN=UGT73E1 PE=2 SV=1 && PF00201:UDP-glucoronosyl and UDP-glucosyl transferase	ERF
123163098	8.72498	32.6502	56.1449	69.171	133.251	55.9458	32.5067	86.1225	-1.39894	0.0473799	1	LOC123163098	NC_057813.1	136427012	136429541	+	1664	protein_coding	putative nuclease HARBI1%2C transcript variant X1 && sp|Q9M2U3|ALPL_ARATH Protein ALP1-like OS=Arabidopsis thaliana OX=3702 GN=At3g55350 PE=2 SV=1 && PF13359:DDE superfamily endonuclease	ERF
123161053	18896.1	9150.96	4610.79	6976.53	2863.91	5016.79	10886	4952.41	1.13623	0.0473993	0.522917	LOC123161053	NC_057813.1	472288312	472295679	-	1836	protein_coding	probable gamma-aminobutyrate transaminase 4 && sp|Q6ZH29|GATP4_ORYSJ Probable gamma-aminobutyrate transaminase 4 OS=Oryza sativa subsp. japonica OX=39947 GN=GABA-T PE=2 SV=1 && PF00202:Aminotransferase class-III	ERF
123172575	22.9031	0	44.0522	4.8712	1.95957	3.85833	22.3184	3.56303	2.64892	0.0480901	1	LOC123172575	NC_057796.1	423605765	423606821	+	1057	protein_coding	ethylene-response factor C3-like && sp|Q8LDC8|ERF92_ARATH Ethylene-responsive transcription factor 1B OS=Arabidopsis thaliana OX=3702 GN=ERF1B PE=1 SV=2 && PF00847:AP2 domain	ERF
123053565	5.45311	4.947	20.7304	32.1499	30.3733	26.0437	10.3768	29.5223	-1.49034	0.0484777	1	LOC123053565	NC_057799.1	422388418	422392439	-	3672	protein_coding	pentatricopeptide repeat-containing protein At4g39952%2C mitochondrial-like%2C transcript variant X1 && sp|Q3E9N1|PP359_ARATH Pentatricopeptide repeat-containing protein At4g39952, mitochondrial OS=Arabidopsis thaliana OX=3702 GN=PCMP-E98 PE=2 SV=2 && PF13041:PPR repeat family	ERF
123098677	22.9031	63.3216	18.1391	11.6909	13.717	14.4687	34.7879	13.2922	1.38685	0.048661	1	LOC123098677	NC_057805.1	466186076	466193205	+	4959	protein_coding	ABC transporter B family member 19-like && sp|Q9LJX0|AB19B_ARATH ABC transporter B family member 19 OS=Arabidopsis thaliana OX=3702 GN=ABCB19 PE=1 SV=1 && PF00005:ABC transporter|PF00664:ABC transporter transmembrane region	ERF
123175010	78.5248	24.735	25.913	15.5878	10.7776	23.15	43.0576	16.5051	1.37845	0.0492343	1	LOC123175010	NW_025229337.1	16198	20690	+	2085	protein_coding	cysteine-rich receptor-like protein kinase 15 && sp|O65479|CRK20_ARATH Putative cysteine-rich receptor-like protein kinase 20 OS=Arabidopsis thaliana OX=3702 GN=CRK20 PE=2 SV=2 && PF01657:Salt stress response/antifungal|PF00069:Protein kinase domain	ERF
123124777	64.3467	130.601	93.2869	9.7424	24.4946	27.9729	96.0782	20.7366	2.2125	8.98323e-05	1	LOC123124777	NC_057808.1	323894419	323896703	-	2160	pseudogene	- && sp|Q8L4P8|CKB11_ORYSJ Cyclin-dependent kinase B1-1 OS=Oryza sativa subsp. japonica OX=39947 GN=CDKB1-1 PE=2 SV=1 && -	FAR1
123147742	270.474	219.647	257.403	110.089	77.4029	124.431	249.175	103.974	1.26066	0.000294429	0.147088	LOC123147742	NC_057812.1	491857586	491865800	-	5999	protein_coding	probable pre-mRNA-splicing factor ATP-dependent RNA helicase DEAH5%2C transcript variant X1 && sp|Q38953|DEAH5_ARATH Probable pre-mRNA-splicing factor ATP-dependent RNA helicase DEAH5 OS=Arabidopsis thaliana OX=3702 GN=At3g26560 PE=1 SV=2 && PF00270:DEAD/DEAH box helicase|PF04408:Helicase associated domain (HA2)|PF00271:Helicase conserved C-terminal domain|PF07717:Oligonucleotide/oligosaccharide-…	FAR1
123166050	434.068	233.498	462.98	155.878	76.4231	137.935	376.849	123.412	1.61053	0.000369633	0.160897	LOC123166050	NC_057814.1	54405082	54410513	+	2967	protein_coding	wall-associated receptor kinase 3-like%2C transcript variant X2 && sp|Q9LMN7|WAK5_ARATH Wall-associated receptor kinase 5 OS=Arabidopsis thaliana OX=3702 GN=WAK5 PE=2 SV=1 && PF00069:Protein kinase domain|PF07645:Calcium-binding EGF domain|PF13947:Wall-associated receptor kinase galacturonan-binding	FAR1
123127563	8.72498	39.576	1.72754	0	0	0	16.6762	0	6.54085	0.000422005	1	LOC123127563	NC_057809.1	366558939	366562815	+	3448	protein_coding	protein FAR1-RELATED SEQUENCE 5-like%2C transcript variant X2 && sp|Q9ZVC9|FRS3_ARATH Protein FAR1-RELATED SEQUENCE 3 OS=Arabidopsis thaliana OX=3702 GN=FRS3 PE=1 SV=2 && -	FAR1
123075385	85.0686	82.1202	79.4667	38.9696	33.3127	27.0083	82.2185	33.0969	1.31256	0.00107778	1	LOC123075385	NC_057802.1	554558294	554561305	+	1969	lncRNA	uncharacterized LOC123075385%2C transcript variant X1 && - && -	FAR1
123116724	484.236	607.492	357.6	220.178	168.523	256.579	483.109	215.093	1.16697	0.00135164	0.287997	LOC123116724	NC_057807.1	522595489	522597146	+	1658	protein_coding	putrescine hydroxycinnamoyltransferase 3-like && sp|Q7XXN5|PHT3_ORYSJ Putrescine hydroxycinnamoyltransferase 3 OS=Oryza sativa subsp. japonica OX=39947 GN=PHT3 PE=1 SV=1 && PF02458:Transferase family	FAR1
123061068	118.878	153.357	147.704	69.171	25.4744	54.0166	139.98	49.554	1.49842	0.00161791	1	LOC123061068	NC_057800.1	228014822	228018817	+	2970	pseudogene	- && sp|Q9F234|AGL2_BACTQ Alpha-glucosidase 2 OS=Bacillus thermoamyloliquefaciens OX=1425 PE=3 SV=1 && -	FAR1
novel.4317	167.956	90.0354	62.1913	11.6909	9.79784	45.3354	106.728	22.2747	2.25831	0.00164106	1	-	NC_057808.1	382669283	382671393	-	1669	-	- && - && -	FAR1
123088011	778.704	811.308	449.159	293.246	337.046	324.1	679.724	318.131	1.09488	0.00200518	0.317621	LOC123088011	NC_057803.1	670043501	670049408	-	3039	protein_coding	wall-associated receptor kinase 3-like%2C transcript variant X2 && sp|Q9LMN7|WAK5_ARATH Wall-associated receptor kinase 5 OS=Arabidopsis thaliana OX=3702 GN=WAK5 PE=2 SV=1 && PF07645:Calcium-binding EGF domain|PF00069:Protein kinase domain|PF13947:Wall-associated receptor kinase galacturonan-binding	FAR1
123112437	226.849	110.813	354.145	107.166	52.9083	54.0166	230.602	71.3638	1.69284	0.00219426	1	LOC123112437	NC_057807.1	456901473	456906908	+	1931	pseudogene	- && sp|F4HWB6|PILS1_ARATH Protein PIN-LIKES 1 OS=Arabidopsis thaliana OX=3702 GN=PILS1 PE=2 SV=1 && PF03547:Membrane transport protein	FAR1
123051611	19.6312	4.947	3.45507	0	0	0	9.34443	0	5.70017	0.0022402	1	LOC123051611	NC_057799.1	66026625	66028341	+	1114	protein_coding	3-oxo-5-alpha-steroid 4-dehydrogenase 1-like && sp|Q28891|S5A1_MACFA 3-oxo-5-alpha-steroid 4-dehydrogenase 1 OS=Macaca fascicularis OX=9541 GN=SRD5A1 PE=1 SV=1 && PF02544:3-oxo-5-alpha-steroid 4-dehydrogenase	FAR1
123078145	326.096	561.979	202.122	149.059	111.695	150.475	363.399	137.076	1.40614	0.00247025	0.334457	LOC123078145	NC_057802.1	176241839	176245999	+	2898	protein_coding	sulfoquinovosidase-like && sp|Q9F234|AGL2_BACTQ Alpha-glucosidase 2 OS=Bacillus thermoamyloliquefaciens OX=1425 PE=3 SV=1 && PF01055:Glycosyl hydrolases family 31	FAR1
123144862	571.486	503.605	255.675	220.178	174.402	159.156	443.589	184.579	1.26429	0.00247197	0.334457	LOC123144862	NC_057811.1	318412188	318414896	-	2493	protein_coding	wall-associated receptor kinase 5-like && sp|Q9LMN7|WAK5_ARATH Wall-associated receptor kinase 5 OS=Arabidopsis thaliana OX=3702 GN=WAK5 PE=2 SV=1 && PF00069:Protein kinase domain|PF13947:Wall-associated receptor kinase galacturonan-binding|PF07645:Calcium-binding EGF domain	FAR1
123135521	85.0686	210.742	42.3246	27.2787	34.2924	26.0437	112.712	29.205	1.94766	0.00257209	1	LOC123135521	NC_057810.1	28715829	28719669	-	2544	protein_coding	wall-associated receptor kinase 5-like && sp|Q9LMN7|WAK5_ARATH Wall-associated receptor kinase 5 OS=Arabidopsis thaliana OX=3702 GN=WAK5 PE=2 SV=1 && PF00069:Protein kinase domain|PF13947:Wall-associated receptor kinase galacturonan-binding	FAR1
123148142	380.627	316.608	252.22	184.131	126.392	149.51	316.485	153.345	1.04451	0.00258681	0.345674	LOC123148142	NC_057812.1	550004284	550009239	-	4318	protein_coding	putative protein FAR1-RELATED SEQUENCE 10%2C transcript variant X2 && sp|Q9LIE5|FHY3_ARATH Protein FAR-RED ELONGATED HYPOCOTYL 3 OS=Arabidopsis thaliana OX=3702 GN=FHY3 PE=1 SV=1 && -	FAR1
123164214	42.5343	6.9258	5.18261	1.94848	0	0	18.2142	0.649493	4.80548	0.0026694	1	LOC123164214	NC_057814.1	21319646	21324874	+	3896	protein_coding	uncharacterized LOC123164214%2C transcript variant X2 && sp|Q9LIE5|FHY3_ARATH Protein FAR-RED ELONGATED HYPOCOTYL 3 OS=Arabidopsis thaliana OX=3702 GN=FHY3 PE=1 SV=1 && -	FAR1
123166539	170.137	52.4382	56.1449	35.0726	11.7574	22.1854	92.9067	23.0051	2.01147	0.0029583	1	LOC123166539	NC_057814.1	547076779	547084570	-	1785	protein_coding	putative cysteine-rich receptor-like protein kinase 35 && sp|O65479|CRK20_ARATH Putative cysteine-rich receptor-like protein kinase 20 OS=Arabidopsis thaliana OX=3702 GN=CRK20 PE=2 SV=2 && PF07714:Protein tyrosine kinase	FAR1
123161355	580.211	264.17	382.649	212.384	151.866	160.121	409.01	174.79	1.22602	0.00296501	0.377568	LOC123161355	NC_057813.1	141781385	141784853	+	2074	protein_coding	calcium/calmodulin-regulated receptor-like kinase 2%2C transcript variant X1 && sp|Q9LFV3|CRLK2_ARATH Calcium/calmodulin-regulated receptor-like kinase 2 OS=Arabidopsis thaliana OX=3702 GN=CRLK2 PE=2 SV=1 && PF07714:Protein tyrosine kinase	FAR1
123134290	1.09062	7.9152	20.7304	0	0	0	9.91209	0	5.79756	0.00316385	1	LOC123134290	NC_057810.1	493476403	493481381	+	2686	protein_coding	cytochrome P450 87A3-like && sp|Q7XU38|C87A3_ORYSJ Cytochrome P450 87A3 OS=Oryza sativa subsp. japonica OX=39947 GN=CYP87A3 PE=2 SV=3 && PF00067:Cytochrome P450	FAR1
123043205	828.873	458.092	550.22	347.804	204.775	281.658	612.395	278.079	1.1386	0.00364295	0.388816	LOC123043205	NC_057798.1	24433431	24438388	+	4798	protein_coding	putative disease resistance protein RGA3%2C transcript variant X1 && sp|Q9LRR4|R13L1_ARATH Putative disease resistance RPP13-like protein 1 OS=Arabidopsis thaliana OX=3702 GN=RPPL1 PE=3 SV=1 && -	FAR1
123105272	49.078	78.1626	98.4696	178.286	162.644	160.121	75.2367	167.017	-1.14645	0.00383425	1	LOC123105272	NC_057806.1	607951923	607955079	+	1485	protein_coding	ribosome production factor 2 homolog && sp|Q9AWM9|RPF2_ORYSJ Ribosome production factor 2 homolog OS=Oryza sativa subsp. japonica OX=39947 GN=Os01g0513800 PE=2 SV=1 && PF04427:Brix domain	FAR1
123095555	38.1718	97.9506	271.223	475.429	533.002	459.141	135.782	489.191	-1.84676	0.00399768	0.388816	LOC123095555	NC_057805.1	1196901	1198033	-	790	protein_coding	peptidyl-prolyl cis-trans isomerase-like && sp|Q38867|CP19C_ARATH Peptidyl-prolyl cis-trans isomerase CYP19-3 OS=Arabidopsis thaliana OX=3702 GN=CYP19-3 PE=2 SV=2 && PF00160:Cyclophilin type peptidyl-prolyl cis-trans isomerase/CLD	FAR1
123071067	720.901	344.311	389.559	79.8876	238.087	202.562	484.924	173.512	1.48235	0.00467793	0.407243	LOC123071067	NC_057801.1	584758576	584763440	+	4538	protein_coding	uncharacterized LOC123071067%2C transcript variant X2 && sp|Q9MBD8|BI1_ORYSJ Bax inhibitor 1 OS=Oryza sativa subsp. japonica OX=39947 GN=BI1 PE=2 SV=1 && -	FAR1
123111949	322.824	57.3852	15.5478	20.459	24.4946	23.15	131.919	22.7012	2.53721	0.0054814	1	LOC123111949	NC_057807.1	380373385	380375579	-	1192	protein_coding	uncharacterized LOC123111949 && - && -	FAR1
123111959	68.7092	68.2686	174.481	258.173	313.531	224.748	103.82	265.484	-1.35135	0.00566517	0.425051	LOC123111959	NC_057807.1	381836849	381839565	+	1460	protein_coding	ribosome production factor 2 homolog && sp|Q9AWM9|RPF2_ORYSJ Ribosome production factor 2 homolog OS=Oryza sativa subsp. japonica OX=39947 GN=Os01g0513800 PE=2 SV=1 && PF04427:Brix domain	FAR1
123059404	20.7218	34.629	28.5043	8.76816	7.83827	8.68124	27.9517	8.42922	1.73133	0.00585477	1	LOC123059404	NC_057800.1	718618092	718619027	+	792	protein_coding	probable NADPH_quinone oxidoreductase 1 && sp|Q941Z0|NQR1_ORYSJ Probable NADPH:quinone oxidoreductase 1 OS=Oryza sativa subsp. japonica OX=39947 GN=Os01g0953600 PE=2 SV=1 && PF03358:NADPH-dependent FMN reductase	FAR1
123182287	59.9842	36.6078	22.458	12.6651	13.717	8.68124	39.6833	11.6878	1.75909	0.00591092	1	LOC123182287	NC_057796.1	387725402	387727309	-	1800	lncRNA	uncharacterized LOC123182287 && - && -	FAR1
123043213	2151.8	922.121	1098.71	822.258	398.772	490.973	1390.88	570.668	1.28509	0.00673183	0.449568	LOC123043213	NC_057798.1	25299885	25305260	+	5218	protein_coding	putative disease resistance protein RGA3%2C transcript variant X1 && sp|Q9LRR4|R13L1_ARATH Putative disease resistance RPP13-like protein 1 OS=Arabidopsis thaliana OX=3702 GN=RPPL1 PE=3 SV=1 && PF00931:NB-ARC domain	FAR1
123061825	374.084	215.689	171.89	141.265	92.0997	100.317	253.888	111.227	1.18946	0.00685404	0.449961	LOC123061825	NC_057800.1	496092227	496096918	-	2710	protein_coding	LEAF RUST 10 DISEASE-RESISTANCE LOCUS RECEPTOR-LIKE PROTEIN KINASE-like 2.4 && sp|Q3ECH2|LRL28_ARATH LEAF RUST 10 DISEASE-RESISTANCE LOCUS RECEPTOR-LIKE PROTEIN KINASE-like 2.8 OS=Arabidopsis thaliana OX=3702 GN=LRK10L-2.8 PE=2 SV=2 && PF07714:Protein tyrosine kinase|PF13947:Wall-associated receptor kinase galacturonan-binding|PF14380:Wall-associated receptor kinase C-terminal	FAR1
123113696	390.443	637.174	1044.3	1499.35	1462.82	1583.84	690.637	1515.34	-1.13306	0.00735752	0.453748	LOC123113696	NC_057807.1	621780231	621786087	-	2306	protein_coding	lysine--tRNA ligase-like && sp|Q6F2U9|SYK_ORYSJ Lysine--tRNA ligase OS=Oryza sativa subsp. japonica OX=39947 GN=Os03g0586800 PE=2 SV=1 && PF00152:tRNA synthetases class II (D, K and N)|PF01336:OB-fold nucleic acid binding domain	FAR1
123111576	2.18124	2.9682	0	0.97424	18.6159	51.1229	1.71648	23.571	-3.80545	0.00790142	1	LOC123111576	NC_057807.1	313097325	313105016	+	7069	protein_coding	uncharacterized LOC123111576 && sp|Q9LK90|ALA8_ARATH Probable phospholipid-transporting ATPase 8 OS=Arabidopsis thaliana OX=3702 GN=ALA8 PE=3 SV=1 && -	FAR1
123171168	74.1623	54.417	76.8754	26.3045	35.2722	31.8312	68.4849	31.136	1.13767	0.00848038	1	LOC123171168	NC_057814.1	459029187	459032899	+	1791	protein_coding	uncharacterized LOC123171168 && - && -	FAR1
123044680	251.934	485.796	632.278	875.841	1162.02	912.495	456.669	983.453	-1.10593	0.00865292	0.46416	LOC123044680	NC_057798.1	262513996	262518970	-	920	protein_coding	reactive Intermediate Deaminase A%2C chloroplastic-like && sp|Q94JQ4|RIDA_ARATH Reactive Intermediate Deaminase A, chloroplastic OS=Arabidopsis thaliana OX=3702 GN=RIDA PE=1 SV=1 && PF01042:Endoribonuclease L-PSP	FAR1
123078415	3152.99	1086.36	2186.2	1205.13	554.558	870.054	2141.85	876.582	1.28883	0.00943882	0.46416	LOC123078415	NC_057802.1	278012903	278016098	-	2310	protein_coding	IQ domain-containing protein IQM1-like && sp|O82645|IQM1_ARATH IQ domain-containing protein IQM1 OS=Arabidopsis thaliana OX=3702 GN=IQM1 PE=1 SV=1 && -	FAR1
123137877	20.7218	9.894	4.31884	0.97424	1.95957	0	11.6449	0.977936	3.57072	0.00954888	1	LOC123137877	NC_057810.1	539121672	539125019	-	3160	lncRNA	uncharacterized LOC123137877 && - && -	FAR1
123054330	35.9905	21.7668	5.18261	0.97424	4.89892	3.85833	20.98	3.24383	2.68753	0.00996103	1	LOC123054330	NC_057799.1	539568677	539570865	-	2189	protein_coding	cationic amino acid transporter 8%2C vacuolar-like && sp|Q9SHH0|CAAT8_ARATH Cationic amino acid transporter 8, vacuolar OS=Arabidopsis thaliana OX=3702 GN=CAT8 PE=2 SV=1 && PF13520:Amino acid permease|PF13906:C-terminus of AA_permease	FAR1
123054551	6078.04	2724.81	5635.22	2900.31	1490.25	2192.5	4812.69	2194.35	1.13304	0.0103989	0.46416	LOC123054551	NC_057799.1	567125369	567130059	-	2287	protein_coding	calcium-dependent protein kinase 13-like && sp|Q9FXQ3|CDPKD_ORYSJ Calcium-dependent protein kinase 13 OS=Oryza sativa subsp. japonica OX=39947 GN=CPK13 PE=2 SV=1 && PF13499:EF-hand domain pair|PF00069:Protein kinase domain	FAR1
123090470	14.1781	88.0566	241.855	383.85	558.477	431.168	114.697	457.832	-1.99483	0.0104516	0.46416	LOC123090470	NC_057804.1	1141384	1142701	-	957	protein_coding	peptidyl-prolyl cis-trans isomerase-like && sp|P21568|CYPH_SOLLC Peptidyl-prolyl cis-trans isomerase OS=Solanum lycopersicum OX=4081 GN=CYP PE=2 SV=1 && PF00160:Cyclophilin type peptidyl-prolyl cis-trans isomerase/CLD	FAR1
123101600	69.7998	132.58	64.7826	37.0211	45.0701	30.8666	89.054	37.6526	1.24171	0.0108225	1	LOC123101600	NC_057806.1	592057629	592082144	+	3477	pseudogene	- && sp|G3FIN8|UGTK4_MANES Linamarin synthase 1 OS=Manihot esculenta OX=3983 GN=UGT85K4 PE=1 SV=1 && -	FAR1
123049027	52.3499	19.788	21.5942	8.76816	0	7.71666	31.244	5.49494	2.50377	0.0118391	1	LOC123049027	NC_057799.1	131473297	131475124	+	1434	protein_coding	glycerophosphodiester phosphodiesterase GDPD6-like && sp|Q9SD81|GDPD6_ARATH Glycerophosphodiester phosphodiesterase GDPD6 OS=Arabidopsis thaliana OX=3702 GN=GDPD6 PE=2 SV=1 && PF03009:Glycerophosphoryl diester phosphodiesterase family	FAR1
123130141	32.7187	24.735	32.8232	11.6909	12.7372	7.71666	30.0923	10.7149	1.49057	0.0120861	1	LOC123130141	NC_057809.1	32676964	32678969	-	1481	lncRNA	uncharacterized LOC123130141 && - && -	FAR1
123102269	340.274	491.732	223.716	192.899	154.806	178.448	351.907	175.384	1.00415	0.0125263	0.465927	LOC123102269	NC_057806.1	50707284	50709813	+	1555	protein_coding	epoxide hydrolase A-like && sp|P34913|HYES_HUMAN Bifunctional epoxide hydrolase 2 OS=Homo sapiens OX=9606 GN=EPHX2 PE=1 SV=2 && PF00561:alpha/beta hydrolase fold	FAR1
123053252	8.72498	4.947	13.8203	24.356	30.3733	31.8312	9.16409	28.8535	-1.64424	0.0126776	1	LOC123053252	NC_057799.1	379070589	379079457	+	2859	protein_coding	putative pentatricopeptide repeat-containing protein At5g37570%2C transcript variant X1 && sp|Q9FHR3|PP403_ARATH Putative pentatricopeptide repeat-containing protein At5g37570 OS=Arabidopsis thaliana OX=3702 GN=PCMP-E37 PE=3 SV=1 && PF13041:PPR repeat family|PF01535:PPR repeat	FAR1
123100364	209.4	1.9788	140.794	34.0984	2.93935	7.71666	117.391	14.9181	2.97596	0.0132682	1	LOC123100364	NC_057805.1	469229362	469231108	-	1653	protein_coding	tryptamine benzoyltransferase 1-like && sp|Q2R0K3|TBT1_ORYSJ Tryptamine benzoyltransferase 1 OS=Oryza sativa subsp. japonica OX=39947 GN=TBT1 PE=1 SV=1 && PF02458:Transferase family	FAR1
novel.5574	3.27187	2.9682	6.04638	13.6394	48.0094	6.75208	4.09548	22.8003	-2.46488	0.013363	1	-	NC_057813.1	598125899	598127335	+	1437	-	- && - && -	FAR1
123046811	32.7187	8.9046	10.3652	3.89696	3.91914	1.92917	17.3295	3.24842	2.40941	0.0134686	1	LOC123046811	NC_057798.1	701853479	701862846	+	4761	pseudogene	- && sp|Q7XA42|RGA1_SOLBU Putative disease resistance protein RGA1 OS=Solanum bulbocastanum OX=147425 GN=RGA1 PE=2 SV=2 && -	FAR1
542986	6.54373	7.9152	5.18261	0	0	0.964583	6.54718	0.321528	4.22989	0.0145518	1	LOC542986	NC_057814.1	146157185	146164432	-	2873	protein_coding	soluble starch synthase 2-3%2C chloroplastic/amyloplastic && sp|P0C586|SSY23_ORYSI Soluble starch synthase 2-3, chloroplastic/amyloplastic OS=Oryza sativa subsp. indica OX=39946 GN=SSII-3 PE=1 SV=1 && PF00534:Glycosyl transferases group 1|PF08323:Starch synthase catalytic domain	FAR1
123069659	224.668	664.877	103.652	107.166	107.776	121.537	331.066	112.16	1.56128	0.0154224	0.484289	LOC123069659	NC_057801.1	266385955	266389896	+	2889	protein_coding	sulfoquinovosidase-like && sp|Q9F234|AGL2_BACTQ Alpha-glucosidase 2 OS=Bacillus thermoamyloliquefaciens OX=1425 PE=3 SV=1 && PF01055:Glycosyl hydrolases family 31	FAR1
123141654	604.205	704.453	200.394	256.225	186.159	200.633	503.017	214.339	1.23022	0.0162664	0.484289	LOC123141654	NC_057811.1	365532552	365534013	-	1462	transcribed_pseudogene	putrescine hydroxycinnamoyltransferase 1-like && sp|Q5SMM6|HCT4_ORYSJ Hydroxycinnamoyltransferase 4 OS=Oryza sativa subsp. japonica OX=39947 GN=HCT4 PE=1 SV=1 && PF02458:Transferase family	FAR1
123103742	78.5248	113.781	373.148	484.197	549.659	483.256	188.485	505.704	-1.42202	0.0162962	0.484289	LOC123103742	NC_057806.1	425119792	425122473	+	1446	protein_coding	ribosome production factor 2 homolog && sp|Q9AWM9|RPF2_ORYSJ Ribosome production factor 2 homolog OS=Oryza sativa subsp. japonica OX=39947 GN=Os01g0513800 PE=2 SV=1 && PF04427:Brix domain	FAR1
123069958	2053.64	562.969	786.893	662.483	258.663	366.541	1134.5	429.229	1.40203	0.0169629	0.488312	LOC123069958	NC_057801.1	382047576	382050699	-	2195	protein_coding	IQ domain-containing protein IQM1-like && sp|O82645|IQM1_ARATH IQ domain-containing protein IQM1 OS=Arabidopsis thaliana OX=3702 GN=IQM1 PE=1 SV=1 && -	FAR1
123165714	21.8124	44.523	25.0493	12.6651	8.81805	10.6104	30.4616	10.6979	1.50989	0.0172553	1	LOC123165714	NC_057796.1	78950586	78952223	-	1512	protein_coding	tryptamine hydroxycinnamoyltransferase 2-like && sp|Q8LMI4|THT2_ORYSJ Tryptamine hydroxycinnamoyltransferase 2 OS=Oryza sativa subsp. japonica OX=39947 GN=THT2 PE=1 SV=1 && PF02458:Transferase family	FAR1
123059718	398.077	109.823	68.2377	66.2483	74.4636	50.1583	192.046	63.6234	1.59241	0.0179088	1	LOC123059718	NC_057794.1	490187646	490194064	+	5771	protein_coding	uncharacterized LOC123059718%2C transcript variant X1 && sp|Q9ZVC9|FRS3_ARATH Protein FAR1-RELATED SEQUENCE 3 OS=Arabidopsis thaliana OX=3702 GN=FRS3 PE=1 SV=2 && -	FAR1
123144794	3573.97	1870.96	1381.17	1180.78	841.634	1270.36	2275.36	1097.59	1.05159	0.0182236	0.49355	LOC123144794	NC_057811.1	308485785	308491704	+	1844	protein_coding	hydroxycinnamoyltransferase 2-like && sp|Q6K638|HCT2_ORYSJ Hydroxycinnamoyltransferase 2 OS=Oryza sativa subsp. japonica OX=39947 GN=HCT2 PE=2 SV=1 && PF02458:Transferase family	FAR1
123186017	3.27187	1.9788	11.229	0	0	0	5.49322	0	4.94664	0.0186164	1	LOC123186017	NC_057797.1	698879155	698883743	-	2018	protein_coding	E3 ubiquitin-protein ligase RNF14-like && sp|Q9JI90|RNF14_MOUSE E3 ubiquitin-protein ligase RNF14 OS=Mus musculus OX=10090 GN=Rnf14 PE=1 SV=2 && PF05773:RWD domain|PF01485:IBR domain, a half RING-finger domain	FAR1
123149555	66.528	33.6396	38.0058	21.4333	12.7372	21.2208	46.0578	18.4638	1.31514	0.0197504	1	LOC123149555	NC_057812.1	708244265	708249156	-	4664	lncRNA	uncharacterized LOC123149555%2C transcript variant X1 && sp|O80358|FPG_ARATH Formamidopyrimidine-DNA glycosylase OS=Arabidopsis thaliana OX=3702 GN=FPG1 PE=1 SV=1 && -	FAR1
123115772	73.0717	92.0142	19.0029	19.4848	12.7372	27.0083	61.3629	19.7434	1.63315	0.0197639	1	LOC123115772	NC_057807.1	96487317	96490563	+	2669	protein_coding	uncharacterized LOC123115772%2C transcript variant X1 && - && -	FAR1
123148798	145.053	35.6184	68.2377	34.0984	20.5755	35.6896	82.9696	30.1211	1.45954	0.0201768	1	LOC123148798	NC_057812.1	630985076	630992308	-	3519	protein_coding	cysteine-rich receptor-like protein kinase 26%2C transcript variant X1 && sp|B6SJQ0|CNR13_MAIZE Cell number regulator 13 OS=Zea mays OX=4577 GN=CNR13 PE=2 SV=1 && -	FAR1
123046692	5306.97	1915.48	3721.11	2164.76	1344.26	1813.42	3647.85	1774.15	1.03988	0.0211692	0.499063	LOC123046692	NC_057798.1	683334064	683338716	-	2241	protein_coding	calcium-dependent protein kinase 13-like && sp|Q9FXQ3|CDPKD_ORYSJ Calcium-dependent protein kinase 13 OS=Oryza sativa subsp. japonica OX=39947 GN=CPK13 PE=2 SV=1 && -	FAR1
123137951	88.3404	43.5336	58.7362	29.2272	27.4339	31.8312	63.5368	29.4975	1.10458	0.0222174	1	LOC123137951	NC_057810.1	550739728	550741829	+	1437	lncRNA	uncharacterized LOC123137951 && - && -	FAR1
123061332	2335.02	683.676	1039.11	836.872	248.865	489.043	1352.6	524.927	1.3654	0.0224508	0.499063	LOC123061332	NC_057800.1	374620399	374623646	+	2326	protein_coding	IQ domain-containing protein IQM1-like && sp|O82645|IQM1_ARATH IQ domain-containing protein IQM1 OS=Arabidopsis thaliana OX=3702 GN=IQM1 PE=1 SV=1 && -	FAR1
123179763	201.765	29.682	42.3246	29.2272	11.7574	34.725	91.2573	25.2365	1.852	0.0226767	1	LOC123179763	NC_057796.1	443931	448582	-	4001	transcribed_pseudogene	putative disease resistance protein RGA4 && sp|Q7XBQ9|RGA2_SOLBU Disease resistance protein RGA2 OS=Solanum bulbocastanum OX=147425 GN=RGA2 PE=1 SV=1 && -	FAR1
123182238	111.243	23.7456	115.745	39.9438	12.7372	27.9729	83.578	26.8846	1.63643	0.0234321	1	LOC123182238	NC_057796.1	381699668	381701730	-	1179	protein_coding	aldo-keto reductase family 4 member C10-like && sp|Q84TF0|AKRCA_ARATH Aldo-keto reductase family 4 member C10 OS=Arabidopsis thaliana OX=3702 GN=AKR4C10 PE=1 SV=1 && PF00248:Aldo/keto reductase family	FAR1
123131803	8.72498	4.947	19.0029	27.2787	26.4542	47.2646	10.8916	33.6658	-1.6156	0.0235389	1	LOC123131803	NC_057809.1	29452617	29455828	-	2621	protein_coding	pentatricopeptide repeat-containing protein At2g01860-like && sp|Q5XET4|PP142_ARATH Pentatricopeptide repeat-containing protein At2g01860 OS=Arabidopsis thaliana OX=3702 GN=EMB975 PE=2 SV=1 && -	FAR1
123136343	22.9031	36.6078	13.8203	3.89696	9.79784	8.68124	24.4437	7.45868	1.70989	0.024418	1	LOC123136343	NC_057810.1	162426027	162429423	-	3397	protein_coding	tyrosine-sulfated glycopeptide receptor 1-like && sp|Q9C7S5|PSYR1_ARATH Tyrosine-sulfated glycopeptide receptor 1 OS=Arabidopsis thaliana OX=3702 GN=PSY1R PE=1 SV=1 && PF13855:Leucine rich repeat|PF08263:Leucine rich repeat N-terminal domain|PF00069:Protein kinase domain	FAR1
123160930	38.1718	37.5972	30.2319	21.4333	7.83827	11.575	35.3336	13.6155	1.37423	0.0245403	1	LOC123160930	NC_057813.1	176206513	176210164	+	3397	protein_coding	protein FAR1-RELATED SEQUENCE 5-like && sp|Q9SZL8|FRS5_ARATH Protein FAR1-RELATED SEQUENCE 5 OS=Arabidopsis thaliana OX=3702 GN=FRS5 PE=1 SV=1 && PF04434:SWIM zinc finger|PF10551:MULE transposase domain|PF03101:FAR1 DNA-binding domain	FAR1
123139458	702.361	93.993	563.177	131.522	46.0498	234.394	453.177	137.322	1.72236	0.0249736	0.501043	LOC123139458	NC_057810.1	697224176	697227033	+	2580	protein_coding	wall-associated receptor kinase 5-like && sp|Q39191|WAK1_ARATH Wall-associated receptor kinase 1 OS=Arabidopsis thaliana OX=3702 GN=WAK1 PE=1 SV=2 && PF13947:Wall-associated receptor kinase galacturonan-binding|PF07714:Protein tyrosine kinase|PF07645:Calcium-binding EGF domain	FAR1
123041840	389.352	967.633	279.861	158.801	307.652	235.358	545.615	233.937	1.22165	0.0255652	0.501043	LOC123041840	NC_057794.1	151422377	151426124	-	2138	protein_coding	IQ domain-containing protein IQM1-like && sp|Q058N0|IQM5_ARATH IQ domain-containing protein IQM5 OS=Arabidopsis thaliana OX=3702 GN=IQM5 PE=2 SV=1 && -	FAR1
123144863	11.9968	26.7138	2.5913	1.94848	1.95957	2.89375	13.7673	2.26727	2.59763	0.0256339	1	LOC123144863	NC_057811.1	318483966	318486974	-	2758	protein_coding	wall-associated receptor kinase 2-like && sp|Q9LMP1|WAK2_ARATH Wall-associated receptor kinase 2 OS=Arabidopsis thaliana OX=3702 GN=WAK2 PE=1 SV=1 && PF07645:Calcium-binding EGF domain|PF00069:Protein kinase domain|PF13947:Wall-associated receptor kinase galacturonan-binding	FAR1
123106096	0	1.9788	0	2.92272	5.8787	18.3271	0.6596	9.04283	-3.78779	0.0256778	1	LOC123106096	NC_057806.1	697534163	697538937	+	2369	pseudogene	- && sp|Q8VY00|ESP3_ARATH Pre-mRNA-splicing factor ATP-dependent RNA helicase DEAH1 OS=Arabidopsis thaliana OX=3702 GN=ESP3 PE=1 SV=1 && PF00271:Helicase conserved C-terminal domain	FAR1
123092720	506.049	126.643	164.116	124.703	70.5444	120.573	265.603	105.273	1.33409	0.0263154	0.501043	LOC123092720	NC_057804.1	462493105	462498518	-	2982	protein_coding	uncharacterized LOC123092720%2C transcript variant X1 && sp|Q9SZL8|FRS5_ARATH Protein FAR1-RELATED SEQUENCE 5 OS=Arabidopsis thaliana OX=3702 GN=FRS5 PE=1 SV=1 && PF03101:FAR1 DNA-binding domain	FAR1
123187521	34.8999	7.9152	18.1391	1.94848	4.89892	7.71666	20.3181	4.85469	2.06078	0.0263805	1	LOC123187521	NC_057797.1	67071583	67078158	-	6037	protein_coding	putative disease resistance protein At3g14460%2C transcript variant X2 && sp|Q7XA42|RGA1_SOLBU Putative disease resistance protein RGA1 OS=Solanum bulbocastanum OX=147425 GN=RGA1 PE=2 SV=2 && PF18052:Rx N-terminal domain|PF00931:NB-ARC domain	FAR1
123167916	20.7218	16.8198	8.63768	1.94848	5.8787	3.85833	15.3931	3.89517	1.97726	0.0280513	1	LOC123167916	NC_057814.1	413074051	413076420	-	2096	lncRNA	uncharacterized LOC123167916%2C transcript variant X1 && - && -	FAR1
123166217	35.9905	0.9894	7.77391	2.92272	0.979784	1.92917	14.918	1.94389	2.93373	0.0311958	1	LOC123166217	NC_057814.1	86881368	86890746	-	8463	lncRNA	uncharacterized LOC123166217%2C transcript variant X1 && sp|Q99315|YG31B_YEAST Transposon Ty3-G Gag-Pol polyprotein OS=Saccharomyces cerevisiae (strain ATCC 204508 / S288c) OX=559292 GN=TY3B-G PE=1 SV=3 && -	FAR1
123182926	58.8936	26.7138	12.0928	15.5878	4.89892	7.71666	32.5667	9.40114	1.78721	0.0312584	1	LOC123182926	NC_057796.1	458282139	458290408	+	6244	pseudogene	- && sp|Q7XA42|RGA1_SOLBU Putative disease resistance protein RGA1 OS=Solanum bulbocastanum OX=147425 GN=RGA1 PE=2 SV=2 && -	FAR1
123174270	153.778	375.972	562.313	236.74	83.2816	134.077	364.021	151.366	1.26663	0.0315694	0.510712	LOC123174270	NC_057796.1	447751686	447753042	+	1357	protein_coding	putative cyclin-dependent kinase F-2 && sp|Q2QSL4|CDKF2_ORYSJ Putative cyclin-dependent kinase F-2 OS=Oryza sativa subsp. japonica OX=39947 GN=CDKF-2 PE=3 SV=1 && PF00069:Protein kinase domain	FAR1
123039702	27.2656	12.8622	15.5478	4.8712	7.83827	4.82291	18.5585	5.84413	1.66296	0.0319875	1	LOC123039702	NC_057798.1	798030438	798034543	+	3012	pseudogene	- && sp|Q7XA39|RGA4_SOLBU Putative disease resistance protein RGA4 OS=Solanum bulbocastanum OX=147425 GN=RGA4 PE=2 SV=1 && -	FAR1
123165766	20.7218	8.9046	15.5478	4.8712	2.93935	4.82291	15.0581	4.21115	1.83528	0.0320381	1	LOC123165766	NC_057814.1	587784695	587785874	+	1180	protein_coding	uncharacterized LOC123165766 && - && -	FAR1
123077381	193.04	262.191	85.513	83.7846	99.938	75.2375	180.248	86.32	1.06116	0.032674	1	LOC123077381	NC_057802.1	56795640	56796938	+	1199	protein_coding	probable NADPH_quinone oxidoreductase 1 && sp|Q941Z0|NQR1_ORYSJ Probable NADPH:quinone oxidoreductase 1 OS=Oryza sativa subsp. japonica OX=39947 GN=Os01g0953600 PE=2 SV=1 && PF03358:NADPH-dependent FMN reductase	FAR1
123050806	1941.31	2240	549.356	770.623	581.012	802.533	1576.89	718.056	1.13475	0.0334511	0.511732	LOC123050806	NC_057799.1	648142966	648144569	+	1531	protein_coding	tryptamine benzoyltransferase 1-like && sp|Q2R0K3|TBT1_ORYSJ Tryptamine benzoyltransferase 1 OS=Oryza sativa subsp. japonica OX=39947 GN=TBT1 PE=1 SV=1 && PF02458:Transferase family	FAR1
123046772	4.36249	2.9682	8.63768	0.97424	0	0	5.32279	0.324747	3.9383	0.0341255	1	LOC123046772	NC_057798.1	695241539	695247616	-	3914	protein_coding	wall-associated receptor kinase 5-like%2C transcript variant X2 && sp|Q9LMN7|WAK5_ARATH Wall-associated receptor kinase 5 OS=Arabidopsis thaliana OX=3702 GN=WAK5 PE=2 SV=1 && -	FAR1
123043352	1.09062	2.9682	8.63768	15.5878	32.3329	8.68124	4.23217	18.8673	-2.12799	0.0342476	1	LOC123043352	NC_057798.1	41872191	41875203	-	776	lncRNA	uncharacterized LOC123043352 && - && -	FAR1
123186709	1314.2	1273.36	359.327	493.939	372.318	507.371	982.295	457.876	1.1009	0.035205	0.514383	LOC123186709	NC_057797.1	779095640	779097138	+	1426	protein_coding	tryptamine benzoyltransferase 1-like && sp|Q2R0K3|TBT1_ORYSJ Tryptamine benzoyltransferase 1 OS=Oryza sativa subsp. japonica OX=39947 GN=TBT1 PE=1 SV=1 && PF02458:Transferase family	FAR1
123120008	165.775	50.4594	76.0116	43.8408	52.9083	28.9375	97.4152	41.8955	1.21549	0.0360127	1	LOC123120008	NC_057808.1	180188670	180191274	+	2124	lncRNA	uncharacterized LOC123120008%2C transcript variant X1 && sp|Q9C8C1|LCV2_ARATH Protein LIKE COV 2 OS=Arabidopsis thaliana OX=3702 GN=LCV2 PE=2 SV=1 && -	FAR1
123140460	31.6281	42.5442	172.754	201.668	239.067	198.704	82.3086	213.146	-1.36896	0.0360135	1	LOC123140460	NC_057795.1	590183219	590187926	-	3083	protein_coding	periodic tryptophan protein 2-like && sp|Q8VYZ5|PWP2_ARATH Periodic tryptophan protein 2 OS=Arabidopsis thaliana OX=3702 GN=PWP2 PE=1 SV=1 && PF04003:Dip2/Utp12 Family|PF00400:WD domain, G-beta repeat	FAR1
123138301	69.7998	133.569	275.542	312.731	355.662	360.754	159.637	343.049	-1.1014	0.0361064	0.514383	LOC123138301	NC_057810.1	613948366	613953055	-	1674	protein_coding	peptidyl-prolyl cis-trans isomerase CYP40-like && sp|Q9C566|CYP40_ARATH Peptidyl-prolyl cis-trans isomerase CYP40 OS=Arabidopsis thaliana OX=3702 GN=CYP40 PE=2 SV=1 && PF00515:Tetratricopeptide repeat|PF00160:Cyclophilin type peptidyl-prolyl cis-trans isomerase/CLD	FAR1
123105353	86.1592	66.2898	251.356	273.761	314.511	313.489	134.602	300.587	-1.15674	0.0361305	0.514383	LOC123105353	NC_057806.1	615326492	615330855	-	1456	protein_coding	replication factor C subunit 5-like && sp|Q852K3|RFC5_ORYSJ Replication factor C subunit 5 OS=Oryza sativa subsp. japonica OX=39947 GN=RFC5 PE=2 SV=1 && PF13177:DNA polymerase III, delta subunit	FAR1
123087435	3.27187	26.7138	167.571	210.436	296.875	294.198	65.8522	267.169	-2.01732	0.0362346	1	LOC123087435	NC_057803.1	602548257	602549444	+	850	protein_coding	peptidyl-prolyl cis-trans isomerase-like%2C transcript variant X2 && sp|P21568|CYPH_SOLLC Peptidyl-prolyl cis-trans isomerase OS=Solanum lycopersicum OX=4081 GN=CYP PE=2 SV=1 && PF00160:Cyclophilin type peptidyl-prolyl cis-trans isomerase/CLD	FAR1
123124942	13.0875	3.9576	3.45507	0.97424	0	0.964583	6.83338	0.646274	3.39039	0.036503	1	LOC123124942	NC_057808.1	364584801	364587718	-	2664	protein_coding	protein FAR1-RELATED SEQUENCE 11-like && sp|Q9SZL8|FRS5_ARATH Protein FAR1-RELATED SEQUENCE 5 OS=Arabidopsis thaliana OX=3702 GN=FRS5 PE=1 SV=1 && -	FAR1
123039815	46.8968	21.7668	24.1855	14.6136	12.7372	9.64583	30.9497	12.3322	1.32313	0.0368594	1	LOC123039815	NC_057798.1	2553725	2557726	-	3909	lncRNA	uncharacterized LOC123039815 && - && -	FAR1
123190466	194.131	29.682	29.3681	16.5621	41.1509	16.3979	84.3936	24.7036	1.77025	0.0368992	1	LOC123190466	NC_057797.1	713856471	713862752	+	4681	transcribed_pseudogene	disease resistance protein RGA2-like && sp|Q9LRR4|R13L1_ARATH Putative disease resistance RPP13-like protein 1 OS=Arabidopsis thaliana OX=3702 GN=RPPL1 PE=3 SV=1 && -	FAR1
123048628	3.27187	0.9894	4.31884	7.79392	24.4946	7.71666	2.86004	13.3351	-2.21135	0.0369432	1	LOC123048628	NC_057799.1	46119958	46123149	+	1083	lncRNA	uncharacterized LOC123048628%2C transcript variant X2 && - && -	FAR1
123129693	1.09062	0	0	17.5363	0	5.7875	0.363541	7.7746	-4.47355	0.0395961	1	LOC123129693	NC_057809.1	560270341	560276664	-	1870	pseudogene	- && sp|Q6WKZ1|C71DI_MENGR Cytochrome P450 71D18 OS=Mentha gracilis OX=241069 GN=CYP71D18 PE=1 SV=1 && PF03101:FAR1 DNA-binding domain|PF00067:Cytochrome P450	FAR1
123041924	49.078	10.8834	40.5971	77.9392	91.1199	67.5208	33.5195	78.86	-1.23527	0.0406236	1	LOC123041924	NC_057798.1	656331390	656332837	-	794	protein_coding	putative peptidyl-tRNA hydrolase PTRHD1 && sp|Q3SZ85|PTRD1_BOVIN Putative peptidyl-tRNA hydrolase PTRHD1 OS=Bos taurus OX=9913 GN=PTRHD1 PE=2 SV=2 && PF01981:Peptidyl-tRNA hydrolase PTH2	FAR1
123182286	52.3499	28.6926	24.1855	8.76816	21.5552	10.6104	35.076	13.6446	1.35858	0.0406335	1	LOC123182286	NC_057796.1	387727356	387730276	-	2633	pseudogene	- && sp|Q9SZL8|FRS5_ARATH Protein FAR1-RELATED SEQUENCE 5 OS=Arabidopsis thaliana OX=3702 GN=FRS5 PE=1 SV=1 && -	FAR1
123060100	418.799	151.378	158.933	135.419	88.1805	126.36	243.037	116.653	1.05769	0.0409938	0.520221	LOC123060100	NC_057800.1	41982548	41991520	+	5158	protein_coding	putative disease resistance protein RGA3%2C transcript variant X8 && sp|Q7XA40|RGA3_SOLBU Putative disease resistance protein RGA3 OS=Solanum bulbocastanum OX=147425 GN=RGA3 PE=2 SV=2 && -	FAR1
123125155	11.9968	8.9046	13.8203	33.1241	18.6159	31.8312	11.5739	27.8571	-1.26442	0.0410038	1	LOC123125155	NC_057808.1	405833125	405841837	-	3899	protein_coding	peroxisome biogenesis protein 1-like%2C transcript variant X1 && sp|Q9FNP1|PEX1_ARATH Peroxisome biogenesis protein 1 OS=Arabidopsis thaliana OX=3702 GN=PEX1 PE=1 SV=2 && PF09262:Peroxisome biogenesis factor 1, N-terminal|PF00004:ATPase family associated with various cellular activities (AAA)|PF17862:AAA+ lid domain	FAR1
123123140	62.1655	37.5972	214.214	230.895	322.349	227.642	104.659	260.295	-1.31181	0.0418161	0.520221	LOC123123140	NC_057808.1	494459320	494463623	-	1478	protein_coding	replication factor C subunit 5 && sp|Q852K3|RFC5_ORYSJ Replication factor C subunit 5 OS=Oryza sativa subsp. japonica OX=39947 GN=RFC5 PE=2 SV=1 && PF13177:DNA polymerase III, delta subunit	FAR1
123071137	5.45311	2.9682	6.04638	0.97424	0	0	4.82256	0.324747	3.79158	0.0426017	1	LOC123071137	NC_057801.1	593733875	593741104	-	3048	protein_coding	putative leucine-rich repeat receptor-like protein kinase At2g19210 && sp|O64483|SIRK_ARATH Senescence-induced receptor-like serine/threonine-protein kinase OS=Arabidopsis thaliana OX=3702 GN=SIRK PE=1 SV=1 && PF07714:Protein tyrosine kinase|PF12799:Leucine Rich repeats (2 copies)|PF12819:Malectin-like domain	FAR1
123139660	33.8093	6.9258	117.472	16.5621	7.83827	18.3271	52.7358	14.2425	1.89116	0.0437645	1	LOC123139660	NC_057810.1	697003625	697006099	+	2230	protein_coding	wall-associated receptor kinase 2-like && sp|Q9LMP1|WAK2_ARATH Wall-associated receptor kinase 2 OS=Arabidopsis thaliana OX=3702 GN=WAK2 PE=1 SV=1 && PF13947:Wall-associated receptor kinase galacturonan-binding|PF00069:Protein kinase domain	FAR1
123136316	11.9968	4.947	32.8232	59.4286	43.1105	37.6187	16.589	46.7193	-1.48312	0.0444295	1	LOC123136316	NC_057810.1	157222158	157261600	-	5339	protein_coding	probable LRR receptor-like serine/threonine-protein kinase At4g20450%2C transcript variant X1 && sp|O65924|Y2921_ARATH Putative leucine-rich repeat receptor-like protein kinase At2g19210 OS=Arabidopsis thaliana OX=3702 GN=At2g19210 PE=1 SV=1 && PF12819:Malectin-like domain|PF07714:Protein tyrosine kinase	FAR1
123135518	231.212	79.152	20.7304	26.3045	20.5755	57.875	110.365	34.9183	1.65806	0.0450486	1	LOC123135518	NC_057810.1	28721930	28725155	-	2428	protein_coding	wall-associated receptor kinase 2-like && sp|Q9LMP1|WAK2_ARATH Wall-associated receptor kinase 2 OS=Arabidopsis thaliana OX=3702 GN=WAK2 PE=1 SV=1 && PF00069:Protein kinase domain|PF13947:Wall-associated receptor kinase galacturonan-binding	FAR1
123052778	0	3.9576	3.45507	25.3302	23.5148	0.964583	2.47089	16.6032	-2.72926	0.0461573	1	LOC123052778	NC_057799.1	285793679	285797120	-	3070	protein_coding	protein FAR1-RELATED SEQUENCE 5-like && sp|Q9SZL8|FRS5_ARATH Protein FAR1-RELATED SEQUENCE 5 OS=Arabidopsis thaliana OX=3702 GN=FRS5 PE=1 SV=1 && -	FAR1
123135939	8.72498	1.9788	1.72754	0	0	0	4.14377	0	4.52572	0.0464417	1	LOC123135939	NC_057810.1	83623866	83626817	+	2220	protein_coding	wall-associated receptor kinase 5-like && sp|Q9LMN7|WAK5_ARATH Wall-associated receptor kinase 5 OS=Arabidopsis thaliana OX=3702 GN=WAK5 PE=2 SV=1 && PF07645:Calcium-binding EGF domain|PF00069:Protein kinase domain|PF13947:Wall-associated receptor kinase galacturonan-binding	FAR1
123121526	65.4373	139.505	403.38	434.511	554.558	451.425	202.774	480.164	-1.24204	0.0469876	0.522917	LOC123121526	NC_057808.1	329354577	329357364	+	1440	protein_coding	ribosome production factor 2 homolog && sp|Q9AWM9|RPF2_ORYSJ Ribosome production factor 2 homolog OS=Oryza sativa subsp. japonica OX=39947 GN=Os01g0513800 PE=2 SV=1 && PF04427:Brix domain	FAR1
123128896	105.79	19.788	4.31884	15.5878	9.79784	4.82291	43.2991	10.0695	2.10087	0.0473959	1	LOC123128896	NC_057809.1	600973736	600977694	-	2749	protein_coding	wall-associated receptor kinase 2-like && sp|Q9LMP1|WAK2_ARATH Wall-associated receptor kinase 2 OS=Arabidopsis thaliana OX=3702 GN=WAK2 PE=1 SV=1 && PF13947:Wall-associated receptor kinase galacturonan-binding|PF07714:Protein tyrosine kinase	FAR1
123089297	337.002	6.9258	167.571	83.7846	3.91914	17.3625	170.5	35.0221	2.28313	0.0489222	1	LOC123089297	NC_057804.1	587795409	587797020	-	1522	protein_coding	tryptamine benzoyltransferase 1-like && sp|Q2R0K3|TBT1_ORYSJ Tryptamine benzoyltransferase 1 OS=Oryza sativa subsp. japonica OX=39947 GN=TBT1 PE=1 SV=1 && PF02458:Transferase family	FAR1
123160576	535.496	402.686	551.948	223.101	97.9784	174.589	496.71	165.223	1.58797	0.000112098	0.109543	LOC123160576	NC_057813.1	588090248	588094080	-	2113	protein_coding	probable E3 ubiquitin-protein ligase RHG1A && sp|Q9ZQF9|MBR1_ARATH E3 ubiquitin-protein ligase MBR1 OS=Arabidopsis thaliana OX=3702 GN=MBR1 PE=1 SV=1 && PF13639:Ring finger domain	G2-like
123102324	54.5311	73.2156	116.609	236.74	236.128	195.81	81.4518	222.893	-1.44818	0.000417923	1	LOC123102324	NC_057806.1	61991409	61994885	+	1717	protein_coding	renalase-like%2C transcript variant X1 && - && PF13450:NAD(P)-binding Rossmann-like domain	G2-like
123110501	74.1623	154.346	156.342	366.314	386.035	276.835	128.284	343.061	-1.41704	0.000659969	0.220933	LOC123110501	NC_057807.1	76467521	76471825	+	1704	protein_coding	renalase-like && - && PF13450:NAD(P)-binding Rossmann-like domain	G2-like
123169800	17.45	12.8622	25.0493	55.5317	52.9083	70.4145	18.4538	59.6182	-1.6853	0.000807131	1	LOC123169800	NC_057814.1	136144560	136149132	-	1473	protein_coding	probable RNA-binding protein ARP1 && sp|Q9M1S3|ARP1_ARATH Probable RNA-binding protein ARP1 OS=Arabidopsis thaliana OX=3702 GN=ARP1 PE=2 SV=1 && PF00076:RNA recognition motif. (a.k.a. RRM, RBD, or RNP domain)	G2-like
123180977	42.5343	95.9718	63.9188	20.459	17.6361	24.1146	67.475	20.7366	1.7031	0.00115362	1	LOC123180977	NC_057796.1	202829498	202833737	-	3622	protein_coding	E3 ubiquitin-protein ligase WAV3-like && sp|Q9LTA6|WAV3_ARATH E3 ubiquitin-protein ligase WAV3 OS=Arabidopsis thaliana OX=3702 GN=WAV3 PE=1 SV=1 && -	G2-like
123119506	83.9779	231.52	221.988	478.352	526.144	418.629	179.162	474.375	-1.40328	0.00217494	0.322205	LOC123119506	NC_057808.1	69482329	69484955	+	1702	protein_coding	renalase-like%2C transcript variant X1 && - && PF13450:NAD(P)-binding Rossmann-like domain	G2-like
123077173	306.465	125.654	34.5507	45.7893	27.4339	25.0792	155.556	32.7675	2.24557	0.00248185	1	LOC123077173	NC_057802.1	37761927	37765565	-	3447	pseudogene	- && sp|O22286|BPM3_ARATH BTB/POZ and MATH domain-containing protein 3 OS=Arabidopsis thaliana OX=3702 GN=BPM3 PE=1 SV=1 && PF00651:BTB/POZ domain	G2-like
123117888	19.6312	29.682	5.18261	0	2.93935	0	18.1653	0.979784	4.21522	0.00281557	1	LOC123117888	NC_057807.1	712161482	712168681	+	1549	protein_coding	uncharacterized LOC123117888 && - && PF14365:Neprosin activation peptide|PF03080:Neprosin	G2-like
123045097	265.021	170.177	87.2406	53.5832	50.9488	77.1666	174.146	60.5662	1.52184	0.00305391	1	LOC123045097	NC_057798.1	394192581	394194676	+	2017	protein_coding	cytochrome P450 81Q32-like && sp|W8JMU7|CYQ32_CATRO Cytochrome P450 81Q32 OS=Catharanthus roseus OX=4058 GN=CYP81Q32 PE=2 SV=1 && PF00067:Cytochrome P450	G2-like
123161912	39.2624	76.1838	101.061	183.157	183.22	164.944	72.169	177.107	-1.29078	0.00369956	1	LOC123161912	NC_057813.1	119385385	119387038	+	1543	protein_coding	acyl-[acyl-carrier-protein] desaturase 7%2C chloroplastic-like%2C transcript variant X2 && sp|A2YS76|STAD7_ORYSI Acyl-[acyl-carrier-protein] desaturase 7, chloroplastic OS=Oryza sativa subsp. indica OX=39946 GN=OsI_28174 PE=3 SV=1 && PF03405:Fatty acid desaturase	G2-like
123122913	1773.35	790.531	726.429	350.726	393.873	571.033	1096.77	438.544	1.32215	0.00445552	0.398566	LOC123122913	NC_057808.1	475458880	475460824	+	1852	protein_coding	cytochrome P450 81Q32-like && sp|W8JMU7|CYQ32_CATRO Cytochrome P450 81Q32 OS=Catharanthus roseus OX=4058 GN=CYP81Q32 PE=2 SV=1 && PF00067:Cytochrome P450	G2-like
123132173	66.528	23.7456	20.7304	8.76816	6.85849	10.6104	37.0013	8.74568	2.07533	0.00450022	1	LOC123132173	NC_057809.1	80503552	80507169	-	2867	protein_coding	protein PHOSPHATE STARVATION RESPONSE 3-like%2C transcript variant X2 && sp|Q6YXZ4|PHR3_ORYSJ Protein PHOSPHATE STARVATION RESPONSE 3 OS=Oryza sativa subsp. japonica OX=39947 GN=PHR3 PE=2 SV=1 && PF14379:MYB-CC type transfactor, LHEQLE motif	G2-like
123159863	62.1655	85.0884	114.881	162.698	207.714	188.094	87.3783	186.169	-1.0878	0.00462944	1	LOC123159863	NC_057813.1	466004665	466006982	+	1380	protein_coding	ribosomal RNA small subunit methyltransferase-like && sp|O22268|DIM1A_ARATH Ribosomal RNA small subunit methyltransferase OS=Arabidopsis thaliana OX=3702 GN=DIM1A PE=1 SV=1 && PF00398:Ribosomal RNA adenine dimethylase	G2-like
123060466	197.403	168.198	199.53	96.4497	69.5647	114.785	188.377	93.5999	1.00892	0.00483419	1	LOC123060466	NC_057800.1	94323855	94327875	-	1958	protein_coding	E3 ubiquitin-protein ligase At1g12760-like%2C transcript variant X1 && sp|Q9LN71|RING1_ARATH E3 ubiquitin-protein ligase At1g12760 OS=Arabidopsis thaliana OX=3702 GN=At1g12760 PE=1 SV=1 && PF13639:Ring finger domain	G2-like
123093750	188.678	191.944	103.652	46.7635	68.5849	88.7416	161.424	68.03	1.24519	0.00601532	1	LOC123093750	NC_057804.1	636544619	636548976	-	2600	protein_coding	E3 ubiquitin-protein ligase WAV3-like && sp|Q9LTA6|WAV3_ARATH E3 ubiquitin-protein ligase WAV3 OS=Arabidopsis thaliana OX=3702 GN=WAV3 PE=1 SV=1 && PF14624:VWA / Hh protein intein-like|PF17123:RING-like zinc finger|PF00092:von Willebrand factor type A domain	G2-like
123103262	139.6	76.1838	27.6406	23.3817	27.4339	18.3271	81.1414	23.0476	1.81292	0.00607484	1	LOC123103262	NC_057806.1	338378072	338380695	+	1428	protein_coding	caffeoylshikimate esterase-like && sp|O35678|MGLL_MOUSE Monoglyceride lipase OS=Mus musculus OX=10090 GN=Mgll PE=1 SV=1 && PF12146:Serine aminopeptidase, S33	G2-like
123102951	81.7967	50.4594	18.1391	18.5106	0.979784	3.85833	50.1317	7.78289	2.68519	0.00628901	1	LOC123102951	NC_057806.1	270902869	270907573	+	1776	protein_coding	stearoyl-[acyl-carrier-protein] 9-desaturase 5%2C chloroplastic-like && sp|A2XSL4|STAD5_ORYSI Stearoyl-[acyl-carrier-protein] 9-desaturase 5, chloroplastic OS=Oryza sativa subsp. indica OX=39946 GN=OsI_15603 PE=3 SV=1 && PF03405:Fatty acid desaturase	G2-like
123105103	4530.45	2694.14	2081.68	1551.96	1150.27	1702.49	3102.09	1468.24	1.07903	0.0073165	0.453748	LOC123105103	NC_057806.1	593945407	593948468	+	1947	protein_coding	cytochrome P450 81Q32-like && sp|W8JMU7|CYQ32_CATRO Cytochrome P450 81Q32 OS=Catharanthus roseus OX=4058 GN=CYP81Q32 PE=2 SV=1 && PF00067:Cytochrome P450	G2-like
123053244	110.153	56.3958	36.2783	32.1499	11.7574	16.3979	67.609	20.1017	1.74685	0.00734452	1	LOC123053244	NC_057794.1	404675802	404680461	-	1381	protein_coding	caffeoylshikimate esterase-like && sp|Q9C942|CSE_ARATH Caffeoylshikimate esterase OS=Arabidopsis thaliana OX=3702 GN=CSE PE=1 SV=1 && PF12146:Serine aminopeptidase, S33	G2-like
123147809	91.6123	135.548	205.577	281.555	288.056	329.887	144.246	299.833	-1.05313	0.00917443	0.46416	LOC123147809	NC_057812.1	499623299	499625505	+	1504	protein_coding	ribosomal RNA small subunit methyltransferase-like && sp|O22268|DIM1A_ARATH Ribosomal RNA small subunit methyltransferase OS=Arabidopsis thaliana OX=3702 GN=DIM1A PE=1 SV=1 && PF00398:Ribosomal RNA adenine dimethylase	G2-like
123137824	2.18124	0	1.72754	19.4848	13.717	4.82291	1.30293	12.6749	-3.28703	0.00920551	1	LOC123137824	NC_057810.1	530811262	530814810	+	2421	protein_coding	protein NRT1/ PTR FAMILY 7.2-like && sp|Q9LQL2|PTR14_ARATH Protein NRT1/ PTR FAMILY 7.3 OS=Arabidopsis thaliana OX=3702 GN=NPF7.3 PE=1 SV=2 && PF00854:POT family	G2-like
123114042	230.121	75.1944	15.5478	24.356	26.4542	22.1854	106.955	24.3319	2.13404	0.0102829	1	LOC123114042	NC_057807.1	666539872	666548640	+	5964	protein_coding	DNA-directed RNA polymerase II subunit RPB1-like && sp|P18616|NRPB1_ARATH DNA-directed RNA polymerase II subunit RPB1 OS=Arabidopsis thaliana OX=3702 GN=NRPB1 PE=1 SV=3 && PF05000:RNA polymerase Rpb1, domain 4|PF04990:RNA polymerase Rpb1, domain 7|PF04992:RNA polymerase Rpb1, domain 6|PF04997:RNA polymerase Rpb1, domain 1|PF00623:RNA polymerase Rpb1, domain 2|PF04983:RNA polymerase Rpb1, domain 3…	G2-like
123180734	1283.66	230.53	393.014	260.122	137.17	215.102	635.736	204.131	1.63852	0.0106469	0.46416	LOC123180734	NC_057796.1	128837695	128841376	-	1936	protein_coding	hexokinase-7 && sp|Q1WM16|HXK7_ORYSJ Hexokinase-7 OS=Oryza sativa subsp. japonica OX=39947 GN=HXK7 PE=2 SV=2 && PF03727:Hexokinase|PF00349:Hexokinase	G2-like
123165859	257.387	292.862	212.487	161.724	77.4029	134.077	254.245	124.401	1.03077	0.0108947	0.46416	LOC123165859	NC_057814.1	542070089	542073889	+	2089	protein_coding	probable E3 ubiquitin-protein ligase RHG1A && sp|Q7XTV7|HIP1_ORYSJ Probable E3 ubiquitin-protein ligase HIP1 OS=Oryza sativa subsp. japonica OX=39947 GN=HIP1 PE=1 SV=2 && PF13639:Ring finger domain	G2-like
123060586	2452.81	919.153	856.858	686.839	532.023	580.679	1409.61	599.847	1.23238	0.0115282	0.46416	LOC123060586	NC_057800.1	114883614	114887755	-	1545	protein_coding	monoacylglycerol lipase-like && - && PF12146:Serine aminopeptidase, S33	G2-like
123186461	3576.15	3851.74	1713.72	1338.61	1511.81	1696.7	3047.2	1515.7	1.00739	0.0115457	0.46416	LOC123186461	NC_057797.1	754127210	754129059	+	1751	protein_coding	cytochrome P450 81Q32-like && sp|W8JMU7|CYQ32_CATRO Cytochrome P450 81Q32 OS=Catharanthus roseus OX=4058 GN=CYP81Q32 PE=2 SV=1 && PF00067:Cytochrome P450	G2-like
123105921	234.484	200.848	101.925	73.068	89.1603	86.8124	179.086	83.0136	1.10753	0.0115847	1	LOC123105921	NC_057806.1	678692623	678697133	-	2716	protein_coding	E3 ubiquitin-protein ligase WAV3-like && sp|Q9LTA6|WAV3_ARATH E3 ubiquitin-protein ligase WAV3 OS=Arabidopsis thaliana OX=3702 GN=WAV3 PE=1 SV=1 && PF17123:RING-like zinc finger|PF00092:von Willebrand factor type A domain|PF14624:VWA / Hh protein intein-like	G2-like
123097565	63.2561	54.417	22.458	21.4333	5.8787	13.5042	46.7104	13.6054	1.77613	0.0116136	1	LOC123097565	NC_057805.1	301802095	301803585	+	1103	protein_coding	acid phosphatase 1-like && sp|P27061|PPA1_SOLLC Acid phosphatase 1 OS=Solanum lycopersicum OX=4081 GN=APS1 PE=2 SV=1 && PF03767:HAD superfamily, subfamily IIIB (Acid phosphatase)	G2-like
123122911	4624.24	2899.93	1847.6	1610.42	1501.03	1501.86	3123.92	1537.77	1.02239	0.0118208	0.46416	LOC123122911	NC_057808.1	475400586	475403573	+	1899	protein_coding	cytochrome P450 81Q32-like && sp|W8JMU7|CYQ32_CATRO Cytochrome P450 81Q32 OS=Catharanthus roseus OX=4058 GN=CYP81Q32 PE=2 SV=1 && PF00067:Cytochrome P450	G2-like
101290644	41.4437	79.152	40.5971	12.6651	31.3531	11.575	53.7309	18.5311	1.53618	0.0151621	1	LOC101290644	NC_057809.1	510981170	510984528	-	2380	protein_coding	protein NRT1/ PTR FAMILY 7.3 && sp|Q9LQL2|PTR14_ARATH Protein NRT1/ PTR FAMILY 7.3 OS=Arabidopsis thaliana OX=3702 GN=NPF7.3 PE=1 SV=2 && PF00854:POT family	G2-like
123186239	43.6249	16.8198	12.9565	2.92272	2.93935	10.6104	24.4671	5.49083	2.149	0.0177675	1	LOC123186239	NC_057797.1	726570721	726573872	+	1932	protein_coding	uncharacterized LOC123186239 && sp|Q0WVU3|PHL5_ARATH Myb family transcription factor PHL5 OS=Arabidopsis thaliana OX=3702 GN=PHL5 PE=2 SV=1 && PF00249:Myb-like DNA-binding domain|PF14379:MYB-CC type transfactor, LHEQLE motif	G2-like
123113392	1623.94	637.174	481.119	439.382	319.41	418.629	914.076	392.473	1.21933	0.0178756	0.49355	LOC123113392	NC_057807.1	583034402	583038049	+	1805	protein_coding	cytochrome P450 81Q32-like && sp|W8JMU7|CYQ32_CATRO Cytochrome P450 81Q32 OS=Catharanthus roseus OX=4058 GN=CYP81Q32 PE=2 SV=1 && PF00067:Cytochrome P450	G2-like
123142424	8.72498	0	57.0087	2.92272	0	1.92917	21.9112	1.61729	3.76234	0.0245388	1	LOC123142424	NC_057811.1	53095315	53096536	+	1177	pseudogene	- && sp|Q9M8J9|BPM2_ARATH BTB/POZ and MATH domain-containing protein 2 OS=Arabidopsis thaliana OX=3702 GN=BPM2 PE=1 SV=1 && -	G2-like
123077803	16.3593	14.841	11.229	5.84544	0.979784	2.89375	14.1431	3.23966	2.12297	0.0255397	1	LOC123077803	NC_057802.1	122518536	122524879	-	1977	protein_coding	uncharacterized LOC123077803 && - && -	G2-like
123170328	26.1749	15.8304	5.18261	4.8712	2.93935	0	15.7293	2.60352	2.5911	0.0283737	1	LOC123170328	NC_057814.1	577925359	577927828	-	1068	protein_coding	myb family transcription factor MPH1-like && sp|A0A0P0X0C0|MPH1_ORYSJ Myb family transcription factor MPH1 OS=Oryza sativa subsp. japonica OX=39947 GN=MPH1 PE=2 SV=1 && PF00249:Myb-like DNA-binding domain	G2-like
123069189	2049.28	790.531	640.052	643.972	443.842	522.804	1159.95	536.873	1.11111	0.0288668	0.510171	LOC123069189	NC_057801.1	166776485	166780742	+	1500	protein_coding	monoacylglycerol lipase-like && sp|Q8R431|MGLL_RAT Monoglyceride lipase OS=Rattus norvegicus OX=10116 GN=Mgll PE=1 SV=1 && PF12146:Serine aminopeptidase, S33	G2-like
123104900	7.63436	37.5972	69.9652	103.269	118.554	108.033	38.3989	109.952	-1.51128	0.029516	1	LOC123104900	NC_057806.1	573620574	573621578	-	972	protein_coding	glutaconyl-CoA decarboxylase subunit gamma-like && - && PF07802:GCK domain	G2-like
123129568	32.7187	10.8834	3.45507	2.92272	0	3.85833	15.6857	2.26035	2.7865	0.0297713	1	LOC123129568	NC_057795.1	438667520	438672887	+	1683	protein_coding	caffeoylshikimate esterase-like%2C transcript variant X1 && sp|Q9C942|CSE_ARATH Caffeoylshikimate esterase OS=Arabidopsis thaliana OX=3702 GN=CSE PE=1 SV=1 && PF12146:Serine aminopeptidase, S33	G2-like
123041226	1115.71	68.2686	85.513	176.337	26.4542	75.2375	423.163	92.6763	2.1905	0.0301103	0.510712	LOC123041226	NC_057794.1	141712591	141766421	-	1763	protein_coding	hexokinase-7-like && sp|Q1WM16|HXK7_ORYSJ Hexokinase-7 OS=Oryza sativa subsp. japonica OX=39947 GN=HXK7 PE=2 SV=2 && PF03727:Hexokinase|PF00349:Hexokinase	G2-like
123120590	162.503	43.5336	13.8203	29.2272	14.6968	17.3625	73.2855	20.4288	1.84001	0.0313245	1	LOC123120590	NC_057808.1	257392486	257395047	+	1379	protein_coding	caffeoylshikimate esterase-like && sp|Q99685|MGLL_HUMAN Monoglyceride lipase OS=Homo sapiens OX=9606 GN=MGLL PE=1 SV=2 && PF12146:Serine aminopeptidase, S33	G2-like
123050405	9.8156	40.5654	8.63768	5.84544	1.95957	5.7875	19.6729	4.53083	2.11675	0.0320329	1	LOC123050405	NC_057799.1	613303519	613305595	-	1982	protein_coding	cytochrome P450 81Q32-like && sp|W8JMU7|CYQ32_CATRO Cytochrome P450 81Q32 OS=Catharanthus roseus OX=4058 GN=CYP81Q32 PE=2 SV=1 && PF00067:Cytochrome P450	G2-like
123136679	389.352	182.05	239.264	193.874	89.1603	121.537	270.222	134.857	1.00204	0.0345738	0.514047	LOC123136679	NC_057810.1	224746091	224751965	-	5100	lncRNA	uncharacterized LOC123136679 && - && -	G2-like
123055363	152.687	88.0566	58.7362	54.5574	25.4744	54.0166	99.8267	44.6828	1.15712	0.0362555	1	LOC123055363	NC_057799.1	648096545	648103951	-	7008	protein_coding	dimethylnonatriene synthase-like%2C transcript variant X1 && sp|A0A1D6HSP4|C92C5_MAIZE Dimethylnonatriene synthase OS=Zea mays OX=4577 GN=CYP92C5 PE=1 SV=1 && -	G2-like
123170050	213.762	237.456	96.742	98.3982	110.716	56.9104	182.653	88.6747	1.04151	0.0363891	1	LOC123170050	NC_057814.1	577798246	577800319	-	1016	protein_coding	myb family transcription factor MPH1-like && sp|A0A0P0X0C0|MPH1_ORYSJ Myb family transcription factor MPH1 OS=Oryza sativa subsp. japonica OX=39947 GN=MPH1 PE=2 SV=1 && PF00249:Myb-like DNA-binding domain	G2-like
123070667	20.7218	15.8304	12.9565	6.81968	5.8787	2.89375	16.5029	5.19738	1.66381	0.0364082	1	LOC123070667	NC_057801.1	514707311	514711342	-	2273	protein_coding	clathrin interactor EPSIN 1-like && sp|Q8VY07|EPN1_ARATH Clathrin interactor EPSIN 1 OS=Arabidopsis thaliana OX=3702 GN=EPSIN1 PE=1 SV=1 && PF01417:ENTH domain	G2-like
123111454	155.959	33.6396	9.50145	24.356	17.6361	8.68124	66.3667	16.8911	1.97154	0.0365919	1	LOC123111454	NC_057807.1	291269185	291271766	-	1387	protein_coding	caffeoylshikimate esterase-like && sp|O35678|MGLL_MOUSE Monoglyceride lipase OS=Mus musculus OX=10090 GN=Mgll PE=1 SV=1 && PF12146:Serine aminopeptidase, S33	G2-like
123143114	13.0875	12.8622	12.9565	19.4848	48.9892	27.9729	12.9687	32.149	-1.30962	0.0368867	1	LOC123143114	NC_057811.1	15793183	15794891	-	1709	protein_coding	uncharacterized LOC123143114 && - && PF02536:mTERF	G2-like
123190790	16.3593	0	3.45507	0	0	0	6.6048	0	5.20171	0.0391574	1	LOC123190790	NC_057794.1	73463557	73476649	+	2652	lncRNA	uncharacterized LOC123190790 && sp|Q6L5H6|P2C50_ORYSJ Protein phosphatase 2C 50 OS=Oryza sativa subsp. japonica OX=39947 GN=PP2C50 PE=1 SV=1 && -	G2-like
123122936	201.765	17.8092	0.863768	7.79392	13.717	17.3625	73.4794	12.9578	2.50162	0.0458381	1	LOC123122936	NC_057808.1	478033573	478035604	+	1542	protein_coding	transcription factor HHO5-like && sp|Q9FX84|HHO6_ARATH Transcription factor HHO6 OS=Arabidopsis thaliana OX=3702 GN=HHO6 PE=2 SV=1 && PF00249:Myb-like DNA-binding domain	G2-like
123091284	61.0749	208.763	80.3304	62.3513	32.3329	58.8395	116.723	51.1746	1.1896	0.0467541	1	LOC123091284	NC_057804.1	101669729	101674137	-	2948	pseudogene	- && sp|Q84TH5|AB25G_ARATH ABC transporter G family member 25 OS=Arabidopsis thaliana OX=3702 GN=ABCG25 PE=1 SV=1 && -	G2-like
123114176	3.27187	4.947	5.18261	14.6136	12.7372	13.5042	4.46716	13.6183	-1.59907	0.0493051	1	LOC123114176	NC_057807.1	681669151	681671177	+	1866	protein_coding	abscisic acid 8'-hydroxylase 3-like && sp|Q9FH76|ABAH3_ARATH Abscisic acid 8'-hydroxylase 3 OS=Arabidopsis thaliana OX=3702 GN=CYP707A3 PE=1 SV=1 && PF00067:Cytochrome P450	G2-like
123179061	6.54373	6.9258	8.63768	23.3817	36.252	27.9729	7.36907	29.2022	-1.98009	0.00189325	1	LOC123179061	NW_025296187.1	8	900	+	731	protein_coding	protein CYTOKININ-RESPONSIVE GATA TRANSCRIPTION FACTOR 1-like && sp|Q6YW48|CGA1_ORYSJ Protein CYTOKININ-RESPONSIVE GATA TRANSCRIPTION FACTOR 1 OS=Oryza sativa subsp. japonica OX=39947 GN=CGA1 PE=2 SV=1 && PF00320:GATA zinc finger	GATA
123052684	273.746	743.04	1039.98	2119.95	1882.16	1902.16	685.587	1968.09	-1.52089	0.00224931	0.326069	LOC123052684	NC_057799.1	247442086	247444073	+	831	protein_coding	40S ribosomal protein S12-like && sp|Q9XHS0|RS12_HORVU 40S ribosomal protein S12 OS=Hordeum vulgare OX=4513 GN=RPS12 PE=2 SV=1 && PF01248:Ribosomal protein L7Ae/L30e/S12e/Gadd45 family	GATA
123076922	427.524	684.665	755.797	361.443	242.986	227.642	622.662	277.357	1.16715	0.0024069	0.332582	LOC123076922	NC_057802.1	16040833	16043103	+	1892	protein_coding	calmodulin-binding protein 60 B-like && sp|Q9FKL6|CB60B_ARATH Calmodulin-binding protein 60 B OS=Arabidopsis thaliana OX=3702 GN=CBP60B PE=2 SV=1 && PF07887:Calmodulin binding protein-like	GATA
123096226	74.1623	28.6926	14.6841	9.7424	8.81805	7.71666	39.1797	8.75904	2.15606	0.00542169	1	LOC123096226	NC_057805.1	63345208	63351668	+	852	lncRNA	uncharacterized LOC123096226 && sp|Q9C810|Y1342_ARATH PHD finger protein At1g33420 OS=Arabidopsis thaliana OX=3702 GN=At1g33420 PE=1 SV=1 && -	GATA
123047041	50.1686	39.576	56.1449	18.5106	15.6765	24.1146	48.6299	19.4339	1.32384	0.00749762	1	LOC123047041	NC_057798.1	736040781	736047084	+	4816	protein_coding	disease resistance protein RPM1-like%2C transcript variant X2 && sp|Q39214|RPM1_ARATH Disease resistance protein RPM1 OS=Arabidopsis thaliana OX=3702 GN=RPM1 PE=1 SV=1 && PF00931:NB-ARC domain|PF18052:Rx N-terminal domain	GATA
123104149	206.128	124.664	78.6029	67.2225	39.1914	56.9104	136.465	54.4414	1.32357	0.00861447	1	LOC123104149	NC_057806.1	476145441	476151452	-	2895	protein_coding	E3 ubiquitin-protein ligase UPL5-like && sp|Q9SU29|UPL5_ARATH E3 ubiquitin-protein ligase UPL5 OS=Arabidopsis thaliana OX=3702 GN=UPL5 PE=1 SV=1 && PF00240:Ubiquitin family|PF00632:HECT-domain (ubiquitin-transferase)	GATA
123137873	147.234	77.1732	47.5072	24.356	10.7776	45.3354	90.6382	26.823	1.75407	0.00965496	1	LOC123137873	NC_057810.1	538268015	538271529	+	1191	transcribed_pseudogene	ADP-ribosylation factor-like && sp|P34727|ARF_AJECA ADP-ribosylation factor OS=Ajellomyces capsulatus OX=5037 GN=ARF PE=1 SV=3 && PF00025:ADP-ribosylation factor family	GATA
123096102	113.425	335.407	297.136	541.677	706.424	492.902	248.656	580.334	-1.22178	0.0098581	0.46416	LOC123096102	NC_057805.1	48529901	48530809	+	909	protein_coding	thioredoxin-like protein CITRX%2C chloroplastic && sp|A2YUQ6|CITRX_ORYSI Thioredoxin-like protein CITRX, chloroplastic OS=Oryza sativa subsp. indica OX=39946 GN=OsI_29059 PE=3 SV=1 && PF00085:Thioredoxin	GATA
123188497	124.331	517.456	915.594	1650.36	1588.23	1483.53	519.127	1574.04	-1.59974	0.0103964	0.46416	LOC123188497	NC_057797.1	260655394	260657373	+	836	protein_coding	40S ribosomal protein S12-like && sp|Q9XHS0|RS12_HORVU 40S ribosomal protein S12 OS=Hordeum vulgare OX=4513 GN=RPS12 PE=2 SV=1 && PF01248:Ribosomal protein L7Ae/L30e/S12e/Gadd45 family	GATA
100049053	210.49	62.3322	61.3275	50.6605	28.4137	33.7604	111.383	37.6115	1.56398	0.0129887	1	LOC100049053	NC_057803.1	559929070	559933323	+	1165	protein_coding	GATA transcription factor 19 && sp|Q0DNU1|GAT19_ORYSJ GATA transcription factor 19 OS=Oryza sativa subsp. japonica OX=39947 GN=GATA19 PE=2 SV=2 && PF06203:CCT motif|PF06200:tify domain|PF00320:GATA zinc finger	GATA
123053324	91.6123	48.4806	58.7362	24.356	30.3733	33.7604	66.2764	29.4966	1.1654	0.015459	1	LOC123053324	NC_057799.1	387432623	387435569	-	1828	protein_coding	thioredoxin M3%2C chloroplastic-like%2C transcript variant X1 && sp|Q7XQQ2|TRXM3_ORYSJ Thioredoxin M3, chloroplastic OS=Oryza sativa subsp. japonica OX=39947 GN=Os04g0430800 PE=2 SV=4 && PF00085:Thioredoxin	GATA
123110144	42.5343	67.2792	232.354	288.375	357.621	288.41	114.056	311.469	-1.4465	0.0213442	0.499063	LOC123110144	NC_057807.1	15579872	15586313	+	2524	protein_coding	nucleolar complex protein 2 homolog && sp|Q9ZPV5|NOC2L_ARATH Nucleolar complex protein 2 homolog OS=Arabidopsis thaliana OX=3702 GN=At2g18220 PE=3 SV=2 && PF03715:Noc2p family	GATA
123168171	13.0875	11.8728	57.0087	64.2998	96.9986	86.8124	27.323	82.7036	-1.58855	0.0217494	1	LOC123168171	NC_057814.1	554077541	554080146	+	1737	protein_coding	F-box protein At5g06550-like && sp|Q67XX3|FB252_ARATH F-box protein At5g06550 OS=Arabidopsis thaliana OX=3702 GN=At5g06550 PE=2 SV=1 && PF13621:Cupin-like domain|PF12937:F-box-like	GATA
123086270	185.406	129.611	73.4203	74.0422	42.1307	60.7687	129.479	58.9805	1.13221	0.0224417	1	LOC123086270	NC_057803.1	445785706	445788634	-	2929	pseudogene	- && sp|Q39214|RPM1_ARATH Disease resistance protein RPM1 OS=Arabidopsis thaliana OX=3702 GN=RPM1 PE=1 SV=1 && PF00931:NB-ARC domain	GATA
123063749	43.6249	58.3746	148.568	163.672	242.007	179.412	83.5225	195.03	-1.21955	0.0248294	1	LOC123063749	NC_057800.1	752850371	752851553	-	1062	protein_coding	GATA transcription factor 17-like && sp|Q9LIB5|GAT17_ARATH GATA transcription factor 17 OS=Arabidopsis thaliana OX=3702 GN=GATA17 PE=2 SV=1 && PF00320:GATA zinc finger	GATA
123128086	224.668	139.505	88.1043	84.7588	50.9488	76.202	150.759	70.6365	1.09173	0.0251444	1	LOC123128086	NC_057809.1	496748538	496752041	+	1211	protein_coding	ADP-ribosylation factor-like && sp|P91924|ARF_DUGJA ADP-ribosylation factor OS=Dugesia japonica OX=6161 PE=2 SV=3 && PF00025:ADP-ribosylation factor family	GATA
123121905	217.034	65.3004	63.9188	49.6862	37.2318	49.1937	115.418	45.3706	1.34459	0.0256326	1	LOC123121905	NC_057808.1	376709237	376715598	-	2874	protein_coding	E3 ubiquitin-protein ligase UPL5-like && sp|Q9SU29|UPL5_ARATH E3 ubiquitin-protein ligase UPL5 OS=Arabidopsis thaliana OX=3702 GN=UPL5 PE=1 SV=1 && PF00632:HECT-domain (ubiquitin-transferase)|PF00240:Ubiquitin family	GATA
123137655	558.399	132.58	90.6956	118.857	41.1509	101.281	260.558	87.0964	1.5799	0.0314111	0.510712	LOC123137655	NC_057810.1	495937761	495952625	+	3872	protein_coding	protein argonaute 1A-like && sp|Q6EU14|AGO1A_ORYSJ Protein argonaute 1A OS=Oryza sativa subsp. japonica OX=39947 GN=AGO1A PE=2 SV=1 && PF02170:PAZ domain|PF02171:Piwi domain|PF16486:N-terminal domain of argonaute|PF08699:Argonaute linker 1 domain|PF16487:Mid domain of argonaute|PF16488:Argonaute linker 2 domain|PF12764:Glycine-rich region of argonaut	GATA
123145174	158.14	73.2156	50.0985	52.6089	19.5957	40.5125	93.8181	37.5724	1.31759	0.0332398	1	LOC123145174	NC_057811.1	372847131	372850444	+	1099	protein_coding	ADP-ribosylation factor-like && sp|P91924|ARF_DUGJA ADP-ribosylation factor OS=Dugesia japonica OX=6161 PE=2 SV=3 && PF00025:ADP-ribosylation factor family	GATA
123112708	99.2466	29.682	55.2812	39.9438	6.85849	12.5396	61.4033	19.7806	1.63284	0.0365842	1	LOC123112708	NC_057807.1	489050871	489055076	+	3407	protein_coding	disease resistance protein RPM1-like && sp|Q39214|RPM1_ARATH Disease resistance protein RPM1 OS=Arabidopsis thaliana OX=3702 GN=RPM1 PE=1 SV=1 && PF18052:Rx N-terminal domain|PF00931:NB-ARC domain	GATA
123086880	83.9779	370.036	291.954	609.874	684.869	390.656	248.656	561.8	-1.17514	0.0370349	0.514516	LOC123086880	NC_057803.1	548771105	548771996	-	892	protein_coding	thioredoxin-like protein CITRX%2C chloroplastic && sp|A2YUQ6|CITRX_ORYSI Thioredoxin-like protein CITRX, chloroplastic OS=Oryza sativa subsp. indica OX=39946 GN=OsI_29059 PE=3 SV=1 && PF00085:Thioredoxin	GATA
123044932	273.746	807.351	1459.77	2019.6	1909.6	1800.88	846.955	1910.02	-1.17284	0.0377765	0.516515	LOC123044932	NC_057798.1	360480228	360482218	-	822	protein_coding	40S ribosomal protein S12 && sp|Q9XHS0|RS12_HORVU 40S ribosomal protein S12 OS=Hordeum vulgare OX=4513 GN=RPS12 PE=2 SV=1 && PF01248:Ribosomal protein L7Ae/L30e/S12e/Gadd45 family	GATA
123168831	25.0843	11.8728	27.6406	7.79392	1.95957	10.6104	21.5326	6.78796	1.66522	0.047707	1	LOC123168831	NC_057814.1	551117758	551118869	-	995	protein_coding	uncharacterized LOC123168831 && - && -	GATA
123136780	598.752	544.17	387.832	242.586	225.35	198.704	510.251	222.213	1.19868	0.000206913	0.128814	LOC123136780	NC_057810.1	239725922	239728247	-	2326	protein_coding	protein LYK5-like && sp|O22808|LYK5_ARATH Protein LYK5 OS=Arabidopsis thaliana OX=3702 GN=LYK5 PE=2 SV=1 && PF07714:Protein tyrosine kinase|PF01476:LysM domain	GeBP
123144268	206.128	169.187	203.849	114.96	84.2614	74.2729	193.055	91.1649	1.08255	0.00216089	1	LOC123144268	NC_057811.1	156508687	156511056	-	2370	protein_coding	protein LYK5-like && sp|O22808|LYK5_ARATH Protein LYK5 OS=Arabidopsis thaliana OX=3702 GN=LYK5 PE=2 SV=1 && PF07714:Protein tyrosine kinase	GeBP
123190573	1846.42	3161.13	722.11	604.029	601.587	750.445	1909.89	652.02	1.5504	0.00352957	0.387278	LOC123190573	NC_057797.1	722788018	722790916	+	1391	protein_coding	anthocyanidin reductase ((2S)-flavan-3-ol-forming)-like && sp|Q5FB34|ANRCS_VITVI Anthocyanidin reductase ((2S)-flavan-3-ol-forming) OS=Vitis vinifera OX=29760 GN=ANR PE=1 SV=1 && PF01370:NAD dependent epimerase/dehydratase family	GeBP
123047471	87.2498	164.24	185.71	266.942	317.45	365.577	145.733	316.656	-1.11756	0.00593617	0.434143	LOC123047471	NC_057798.1	793480001	793487852	+	2370	protein_coding	ABC transporter E family member 2-like && sp|Q8LPJ4|AB2E_ARATH ABC transporter E family member 2 OS=Arabidopsis thaliana OX=3702 GN=ABCE2 PE=2 SV=1 && PF00005:ABC transporter|PF04068:Possible Fer4-like domain in RNase L inhibitor, RLI|PF00037:4Fe-4S binding domain	GeBP
123144263	187.587	125.654	113.154	67.2225	68.5849	70.4145	142.131	68.7406	1.04603	0.00605193	1	LOC123144263	NC_057811.1	156057637	156059972	-	2336	protein_coding	protein LYK5-like && sp|O22808|LYK5_ARATH Protein LYK5 OS=Arabidopsis thaliana OX=3702 GN=LYK5 PE=2 SV=1 && PF07714:Protein tyrosine kinase	GeBP
123050279	301.012	1215.97	140.794	112.038	189.098	159.156	552.593	153.431	1.84852	0.0103092	0.46416	LOC123050279	NC_057799.1	597928520	597931165	-	1362	protein_coding	anthocyanidin reductase ((2S)-flavan-3-ol-forming)-like%2C transcript variant X1 && sp|D7U6G6|ANRPN_VITVI Anthocyanidin reductase ((2S)-flavan-3-ol-forming) OS=Vitis vinifera OX=29760 GN=ANR PE=3 SV=1 && PF01370:NAD dependent epimerase/dehydratase family	GeBP
123157032	543.13	251.308	212.487	154.904	141.089	173.625	335.642	156.539	1.09933	0.0167346	0.486923	LOC123157032	NC_057813.1	84375131	84379142	+	1149	protein_coding	probable tyrosine-protein phosphatase DSP2 && sp|Q0DX67|DSP2_ORYSJ Probable tyrosine-protein phosphatase DSP2 OS=Oryza sativa subsp. japonica OX=39947 GN=DSP2 PE=2 SV=2 && PF03162:Tyrosine phosphatase family	GeBP
123052364	732.898	667.845	304.046	295.195	290.996	264.296	568.263	283.495	1.00265	0.0168637	0.488312	LOC123052364	NC_057794.1	388639931	388645467	+	2585	protein_coding	ABC transporter E family member 2-like%2C transcript variant X1 && sp|Q8LPJ4|AB2E_ARATH ABC transporter E family member 2 OS=Arabidopsis thaliana OX=3702 GN=ABCE2 PE=2 SV=1 && PF00005:ABC transporter|PF04068:Possible Fer4-like domain in RNase L inhibitor, RLI|PF00037:4Fe-4S binding domain	GeBP
123120606	19.6312	29.682	87.2406	110.089	166.563	95.4937	45.5179	124.049	-1.4401	0.0218552	1	LOC123120606	NC_057808.1	258373279	258377314	-	1887	protein_coding	peptidyl-prolyl cis-trans isomerase FKBP43-like%2C transcript variant X1 && sp|F4J9Q6|FKB43_ARATH Peptidyl-prolyl cis-trans isomerase FKBP43 OS=Arabidopsis thaliana OX=3702 GN=FKBP43 PE=2 SV=1 && PF00254:FKBP-type peptidyl-prolyl cis-trans isomerase|PF17800:Nucleoplasmin-like domain	GeBP
123168885	77.4342	307.703	470.754	679.045	818.12	706.075	285.297	734.413	-1.3631	0.0220548	0.499063	LOC123168885	NC_057814.1	550518868	550519550	+	683	protein_coding	histone H2A-like && sp|P02277|H2A3_WHEAT Histone H2A.2.2 OS=Triticum aestivum OX=4565 PE=1 SV=1 && PF00125:Core histone H2A/H2B/H3/H4|PF16211:C-terminus of histone H2A	GeBP
123128451	114.515	250.318	85.513	312.731	404.651	266.225	150.116	327.869	-1.12757	0.0222685	0.499063	LOC123128451	NC_057809.1	555146774	555147830	-	928	protein_coding	24.1 kDa heat shock protein%2C mitochondrial-like && sp|Q6Z7V2|HS24M_ORYSJ 24.1 kDa heat shock protein, mitochondrial OS=Oryza sativa subsp. japonica OX=39947 GN=HSP24.1 PE=2 SV=1 && PF00011:Hsp20/alpha crystallin family	GeBP
123157222	38.1718	21.7668	19.0029	6.81968	2.93935	13.5042	26.3138	7.7544	1.75767	0.024657	1	LOC123157222	NC_057813.1	96048718	96049900	-	1046	protein_coding	26.2 kDa heat shock protein%2C mitochondrial-like && sp|Q67X83|HS26M_ORYSJ 26.2 kDa heat shock protein, mitochondrial OS=Oryza sativa subsp. japonica OX=39947 GN=HSP26.2 PE=2 SV=1 && -	GeBP
123122111	126.512	112.792	27.6406	36.0469	39.1914	27.0083	88.9815	34.0822	1.38213	0.0294959	1	LOC123122111	NC_057808.1	399589548	399594152	-	2452	protein_coding	acyltransferase-like protein At1g54570%2C chloroplastic%2C transcript variant X2 && sp|Q9ZVN2|Y1457_ARATH Acyltransferase-like protein At1g54570, chloroplastic OS=Arabidopsis thaliana OX=3702 GN=At1g54570 PE=1 SV=1 && PF03982:Diacylglycerol acyltransferase|PF12146:Serine aminopeptidase, S33	GeBP
123189334	63.2561	114.77	471.617	540.703	711.323	568.139	216.548	606.722	-1.48491	0.0300782	0.510712	LOC123189334	NC_057797.1	543817671	543821093	+	1924	protein_coding	peptidyl-prolyl cis-trans isomerase FKBP53-like && sp|Q93ZG9|FKB53_ARATH Peptidyl-prolyl cis-trans isomerase FKBP53 OS=Arabidopsis thaliana OX=3702 GN=FKBP53 PE=1 SV=1 && PF00254:FKBP-type peptidyl-prolyl cis-trans isomerase|PF17800:Nucleoplasmin-like domain	GeBP
123161411	161.412	458.092	763.571	929.425	1336.43	924.07	461.025	1063.31	-1.20494	0.0301443	0.510712	LOC123161411	NC_057813.1	597052583	597053306	-	724	protein_coding	histone H2A-like && sp|P02277|H2A3_WHEAT Histone H2A.2.2 OS=Triticum aestivum OX=4565 PE=1 SV=1 && PF00125:Core histone H2A/H2B/H3/H4|PF16211:C-terminus of histone H2A	GeBP
123045589	179.953	224.594	671.148	804.722	959.208	683.889	358.565	815.94	-1.18523	0.0301904	0.510712	LOC123045589	NC_057798.1	484704836	484708506	+	2000	protein_coding	peptidyl-prolyl cis-trans isomerase FKBP53-like && sp|Q93ZG9|FKB53_ARATH Peptidyl-prolyl cis-trans isomerase FKBP53 OS=Arabidopsis thaliana OX=3702 GN=FKBP53 PE=1 SV=1 && PF00254:FKBP-type peptidyl-prolyl cis-trans isomerase|PF17800:Nucleoplasmin-like domain	GeBP
123115231	5.45311	44.523	13.8203	5.84544	0	4.82291	21.2655	3.55612	2.57983	0.0310484	1	LOC123115231	NC_057807.1	670851556	670853388	-	1443	pseudogene	- && sp|Q42521|DCE1_ARATH Glutamate decarboxylase 1 OS=Arabidopsis thaliana OX=3702 GN=GAD1 PE=1 SV=2 && -	GeBP
123136876	16.3593	22.7562	31.9594	45.7893	78.3827	38.5833	23.6917	54.2518	-1.18848	0.0311517	1	LOC123136876	NC_057810.1	262782116	262784837	-	2241	lncRNA	uncharacterized LOC123136876%2C transcript variant X2 && sp|A2YMC5|H2A1_ORYSI Probable histone H2A.1 OS=Oryza sativa subsp. indica OX=39946 GN=OsI_26380 PE=3 SV=2 && -	GeBP
123165070	835.417	228.551	212.487	212.384	147.947	167.837	425.485	176.056	1.27234	0.0313768	0.510712	LOC123165070	NC_057814.1	122357623	122361645	+	1146	protein_coding	probable tyrosine-protein phosphatase DSP2 && sp|Q0DX67|DSP2_ORYSJ Probable tyrosine-protein phosphatase DSP2 OS=Oryza sativa subsp. japonica OX=39947 GN=DSP2 PE=2 SV=2 && PF03162:Tyrosine phosphatase family	GeBP
123160486	237.756	564.948	1060.71	1313.27	1500.05	1283.86	621.137	1365.73	-1.13612	0.0331398	0.5116	LOC123160486	NC_057813.1	596413958	596414639	+	682	protein_coding	histone H2A-like && sp|P40280|H2A_MAIZE Histone H2A OS=Zea mays OX=4577 PE=2 SV=1 && PF16211:C-terminus of histone H2A|PF00125:Core histone H2A/H2B/H3/H4	GeBP
123164273	2.18124	0	0	39.9438	0	3.85833	0.727082	14.6007	-4.38823	0.034492	1	LOC123164273	NC_057796.1	35005286	35009182	+	3370	protein_coding	uncharacterized LOC123164273 && sp|Q9S757|CYSC1_ARATH Bifunctional L-3-cyanoalanine synthase/cysteine synthase C1, mitochondrial OS=Arabidopsis thaliana OX=3702 GN=CYSC1 PE=1 SV=1 && -	GeBP
123145651	58.8936	69.258	151.159	152.956	250.825	170.731	93.1037	191.504	-1.03712	0.036613	1	LOC123145651	NC_057811.1	435937616	435939313	+	1698	protein_coding	splicing factor%2C arginine/serine-rich 19-like && - && PF04504:Protein of unknown function, DUF573	GeBP
123143468	10.9062	7.9152	1.72754	0.97424	0	0.964583	6.84965	0.646274	3.39431	0.0391123	1	LOC123143468	NC_057811.1	50884466	50889538	-	4145	protein_coding	valine--tRNA ligase%2C mitochondrial 1-like%2C transcript variant X3 && sp|P93736|SYVM1_ARATH Valine--tRNA ligase, mitochondrial 1 OS=Arabidopsis thaliana OX=3702 GN=TWN2 PE=1 SV=2 && PF00133:tRNA synthetases class I (I, L, M and V)	GeBP
123070723	554.036	229.541	174.481	153.93	173.422	138.9	319.353	155.417	1.03796	0.041014	0.520221	LOC123070723	NC_057801.1	527219209	527225063	-	3005	protein_coding	protein SPA1-RELATED 3-like%2C transcript variant X2 && sp|Q94BM7|SPA4_ARATH Protein SPA1-RELATED 4 OS=Arabidopsis thaliana OX=3702 GN=SPA4 PE=1 SV=1 && -	GeBP
123150394	0	0.9894	2.5913	24.356	28.4137	24.1146	1.19357	25.6281	-4.34195	2.32362e-05	1	LOC123150394	NC_057812.1	66081305	66084363	+	2204	protein_coding	nucleotide pyrophosphatase/phosphodiesterase-like && sp|Q5MAU8|PPA27_ARATH Probable inactive purple acid phosphatase 27 OS=Arabidopsis thaliana OX=3702 GN=PAP27 PE=2 SV=1 && PF16656:Purple acid Phosphatase, N-terminal domain|PF17808:Fn3-like domain from Purple Acid Phosphatase|PF00149:Calcineurin-like phosphoesterase|PF14008:Iron/zinc purple acid phosphatase-like protein C	GRAS
123182337	643.467	334.417	353.281	198.745	126.392	120.573	443.722	148.57	1.57794	0.000230725	0.131441	LOC123182337	NC_057796.1	395669582	395674562	-	2740	protein_coding	protein MALE DISCOVERER 1-like && sp|C0LGU7|MDIS1_ARATH Protein MALE DISCOVERER 1 OS=Arabidopsis thaliana OX=3702 GN=MDIS1 PE=1 SV=1 && PF08263:Leucine rich repeat N-terminal domain|PF07714:Protein tyrosine kinase	GRAS
123147728	410.074	573.852	824.035	1333.73	1658.77	1379.35	602.654	1457.29	-1.27323	0.000498398	0.185895	LOC123147728	NC_057812.1	488840104	488840835	-	732	protein_coding	60S ribosomal protein L27-3-like && sp|P51419|RL273_ARATH 60S ribosomal protein L27-3 OS=Arabidopsis thaliana OX=3702 GN=RPL27C PE=2 SV=2 && PF01777:Ribosomal L27e protein family	GRAS
123188063	535.496	392.792	392.151	188.028	252.784	190.023	440.146	210.278	1.06523	0.00108864	0.268151	LOC123188063	NC_057797.1	146513333	146517282	+	3836	protein_coding	probable LRR receptor-like serine/threonine-protein kinase At1g74360 && sp|C0LGJ1|Y1743_ARATH Probable LRR receptor-like serine/threonine-protein kinase At1g74360 OS=Arabidopsis thaliana OX=3702 GN=At1g74360 PE=1 SV=1 && PF00069:Protein kinase domain|PF13855:Leucine rich repeat	GRAS
123190250	677.277	614.418	426.701	318.576	177.341	249.827	572.798	248.581	1.20386	0.00147317	0.29529	LOC123190250	NC_057797.1	687829389	687835083	+	3531	protein_coding	leucine-rich repeat receptor protein kinase HPCA1-like && sp|Q8GZ99|HPCA1_ARATH Leucine-rich repeat receptor protein kinase HPCA1 OS=Arabidopsis thaliana OX=3702 GN=HPCA1 PE=1 SV=1 && PF07714:Protein tyrosine kinase	GRAS
123053080	236.665	365.089	523.443	169.518	157.745	138.9	375.066	155.388	1.27227	0.00157729	0.297612	LOC123053080	NC_057799.1	346882827	346885038	-	2212	protein_coding	exocyst complex component EXO70H1-like && sp|Q9FGH9|E70B1_ARATH Exocyst complex component EXO70B1 OS=Arabidopsis thaliana OX=3702 GN=EXO70B1 PE=1 SV=1 && PF03081:Exo70 exocyst complex subunit	GRAS
123078572	8.72498	20.7774	37.142	68.1968	82.3018	92.5999	22.2148	81.0329	-1.85531	0.00167198	1	LOC123078572	NC_057802.1	309065177	309066806	+	1630	protein_coding	pentatricopeptide repeat-containing protein At4g36680%2C mitochondrial-like && - && PF12854:PPR repeat|PF13041:PPR repeat family	GRAS
123039875	0	2.9682	8.63768	17.5363	75.4434	22.1854	3.86863	38.3884	-3.27698	0.00197019	1	LOC123039875	NC_057798.1	7202135	7208854	-	1747	protein_coding	tau-cadinol synthase-like && sp|Q5GJ59|TPS7_MAIZE Tau-cadinol synthase OS=Zea mays OX=4577 GN=TPS7 PE=1 SV=1 && PF01397:Terpene synthase, N-terminal domain|PF03936:Terpene synthase family, metal binding domain	GRAS
123060295	2356.84	1774.98	972.603	742.371	747.575	692.57	1701.47	727.505	1.22553	0.00219559	0.322205	LOC123060295	NC_057794.1	499012444	499019504	-	4966	protein_coding	leucine-rich repeat receptor protein kinase HPCA1-like && sp|Q8GZ99|HPCA1_ARATH Leucine-rich repeat receptor protein kinase HPCA1 OS=Arabidopsis thaliana OX=3702 GN=HPCA1 PE=1 SV=1 && PF07714:Protein tyrosine kinase	GRAS
123163676	1794.07	579.789	460.388	277.658	299.814	300.95	944.75	292.807	1.68962	0.00219972	0.322205	LOC123163676	NC_057814.1	401167841	401173077	+	3040	lncRNA	uncharacterized LOC123163676 && sp|Q9SZJ2|GRDP2_ARATH Glycine-rich domain-containing protein 2 OS=Arabidopsis thaliana OX=3702 GN=GRDP2 PE=2 SV=1 && -	GRAS
123137274	3003.57	1711.66	1401.9	1007.36	622.163	915.389	2039.04	848.305	1.26506	0.00232693	0.328056	LOC123137274	NC_057795.1	546128687	546134295	-	3523	protein_coding	leucine-rich repeat receptor protein kinase HPCA1-like && sp|Q8GZ99|HPCA1_ARATH Leucine-rich repeat receptor protein kinase HPCA1 OS=Arabidopsis thaliana OX=3702 GN=HPCA1 PE=1 SV=1 && PF07714:Protein tyrosine kinase	GRAS
123045249	195.221	198.869	271.223	97.424	130.311	79.0958	221.771	102.277	1.11765	0.0027487	1	LOC123045249	NC_057798.1	418338969	418341159	-	2191	protein_coding	exocyst complex component EXO70H1-like && sp|Q9FGH9|E70B1_ARATH Exocyst complex component EXO70B1 OS=Arabidopsis thaliana OX=3702 GN=EXO70B1 PE=1 SV=1 && PF03081:Exo70 exocyst complex subunit	GRAS
123059830	1087.35	857.81	587.362	499.785	350.763	308.666	844.174	386.405	1.12708	0.00336489	0.381101	LOC123059830	NC_057794.1	492695783	492700721	-	2700	protein_coding	protein MALE DISCOVERER 2-like && sp|C0LGQ4|MDIS2_ARATH Protein MALE DISCOVERER 2 OS=Arabidopsis thaliana OX=3702 GN=MDIS2 PE=1 SV=1 && PF08263:Leucine rich repeat N-terminal domain|PF07714:Protein tyrosine kinase	GRAS
123088060	0	12.8622	27.6406	59.4286	100.918	109.962	13.5009	90.1029	-2.72605	0.00345312	1	LOC123088060	NC_057803.1	676758745	676761812	+	2228	protein_coding	nucleotide pyrophosphatase/phosphodiesterase-like && sp|Q5MAU8|PPA27_ARATH Probable inactive purple acid phosphatase 27 OS=Arabidopsis thaliana OX=3702 GN=PAP27 PE=2 SV=1 && PF16656:Purple acid Phosphatase, N-terminal domain|PF14008:Iron/zinc purple acid phosphatase-like protein C|PF17808:Fn3-like domain from Purple Acid Phosphatase|PF00149:Calcineurin-like phosphoesterase	GRAS
123148587	32.7187	37.5972	59.6	91.5785	139.129	92.5999	43.3053	107.769	-1.31001	0.00364214	1	LOC123148587	NC_057812.1	608556849	608559907	-	1491	protein_coding	putative tRNA (cytidine(32)/guanosine(34)-2'-O)-methyltransferase && sp|Q9UET6|TRM7_HUMAN Putative tRNA (cytidine(32)/guanosine(34)-2'-O)-methyltransferase OS=Homo sapiens OX=9606 GN=FTSJ1 PE=1 SV=2 && PF01728:FtsJ-like methyltransferase	GRAS
123165978	259.568	409.612	585.635	862.202	1083.64	840.152	418.272	928.665	-1.14981	0.0036827	0.388816	LOC123165978	NC_057814.1	436188266	436188962	-	697	protein_coding	60S ribosomal protein L27-3-like && sp|P51419|RL273_ARATH 60S ribosomal protein L27-3 OS=Arabidopsis thaliana OX=3702 GN=RPL27C PE=2 SV=2 && PF01777:Ribosomal L27e protein family	GRAS
123097672	341.365	681.697	575.27	1071.66	1511.81	951.079	532.777	1178.18	-1.14458	0.00372216	0.388816	LOC123097672	NC_057805.1	322824211	322827988	+	1141	protein_coding	ATP-dependent Clp protease proteolytic subunit 5%2C chloroplastic-like && sp|Q9S834|CLPP5_ARATH ATP-dependent Clp protease proteolytic subunit 5, chloroplastic OS=Arabidopsis thaliana OX=3702 GN=CLPP5 PE=1 SV=1 && PF00574:Clp protease	GRAS
123182391	2514.98	1957.03	1017.52	907.017	678.99	811.214	1829.84	799.074	1.19511	0.0039925	0.388816	LOC123182391	NC_057796.1	403810726	403816199	-	3402	protein_coding	leucine-rich repeat receptor protein kinase HPCA1-like && sp|Q8GZ99|HPCA1_ARATH Leucine-rich repeat receptor protein kinase HPCA1 OS=Arabidopsis thaliana OX=3702 GN=HPCA1 PE=1 SV=1 && PF07714:Protein tyrosine kinase	GRAS
123188366	456.971	1069.54	877.588	398.464	351.742	326.994	801.367	359.067	1.1585	0.00422269	0.391039	LOC123188366	NC_057797.1	204718222	204722796	-	2274	protein_coding	chitin-inducible gibberellin-responsive protein 1-like && sp|Q69VG1|CIGR1_ORYSJ Chitin-inducible gibberellin-responsive protein 1 OS=Oryza sativa subsp. japonica OX=39947 GN=CIGR1 PE=2 SV=1 && PF03514:GRAS domain family	GRAS
123044336	479.874	328.481	249.629	200.693	157.745	122.502	352.661	160.314	1.13658	0.00494358	0.414498	LOC123044336	NC_057798.1	198330931	198334812	+	3747	protein_coding	probable LRR receptor-like serine/threonine-protein kinase At1g74360 && sp|C0LGJ1|Y1743_ARATH Probable LRR receptor-like serine/threonine-protein kinase At1g74360 OS=Arabidopsis thaliana OX=3702 GN=At1g74360 PE=1 SV=1 && PF08263:Leucine rich repeat N-terminal domain|PF00069:Protein kinase domain|PF13855:Leucine rich repeat	GRAS
123119156	2.18124	12.8622	14.6841	40.9181	48.0094	32.7958	9.90917	40.5744	-2.01749	0.00507055	1	LOC123119156	NC_057808.1	18221980	18227284	+	3620	pseudogene	- && sp|O64477|Y2913_ARATH G-type lectin S-receptor-like serine/threonine-protein kinase At2g19130 OS=Arabidopsis thaliana OX=3702 GN=At2g19130 PE=2 SV=1 && -	GRAS
123166714	576.939	406.643	316.139	257.199	141.089	191.952	433.241	196.747	1.13816	0.00509047	0.414498	LOC123166714	NC_057814.1	524991564	524993252	-	1689	protein_coding	myricetin 3-O-rhamnoside 1%2C2-glucosyltransferase UGT709G2-like && sp|A0A2Z5CV93|U70G2_CROXC Myricetin 3-O-rhamnoside 1,2-glucosyltransferase UGT709G2 OS=Crocosmia x crocosmiiflora OX=1053288 GN=UGT709G2 PE=1 SV=1 && PF00201:UDP-glucoronosyl and UDP-glucosyl transferase	GRAS
123085186	1214.95	933.004	477.664	391.644	305.693	452.389	875.207	383.242	1.19095	0.00609101	0.439527	LOC123085186	NC_057803.1	67978545	67980458	+	1608	protein_coding	UDP-glycosyltransferase 83A1-like && sp|Q9SGA8|U83A1_ARATH UDP-glycosyltransferase 83A1 OS=Arabidopsis thaliana OX=3702 GN=UGT83A1 PE=2 SV=1 && PF00201:UDP-glucoronosyl and UDP-glucosyl transferase	GRAS
123089653	49.078	1.9788	4.31884	1.94848	0	0.964583	18.4586	0.971021	4.24221	0.00719554	1	LOC123089653	NC_057804.1	653504371	653507735	+	2808	protein_coding	probable receptor-like protein kinase At5g24010 && sp|Q9FLW0|Y5241_ARATH Probable receptor-like protein kinase At5g24010 OS=Arabidopsis thaliana OX=3702 GN=At5g24010 PE=1 SV=1 && PF12819:Malectin-like domain|PF07714:Protein tyrosine kinase	GRAS
123150151	749.258	340.354	309.229	259.148	164.604	144.687	466.28	189.48	1.29853	0.00722853	0.453748	LOC123150151	NC_057812.1	182166957	182170552	+	2157	protein_coding	calcium/calmodulin-regulated receptor-like kinase 2%2C transcript variant X3 && sp|Q9LFV3|CRLK2_ARATH Calcium/calmodulin-regulated receptor-like kinase 2 OS=Arabidopsis thaliana OX=3702 GN=CRLK2 PE=2 SV=1 && -	GRAS
123187164	171.228	37.5972	91.5594	47.7377	10.7776	11.575	100.128	23.3635	2.09867	0.00726783	1	LOC123187164	NC_057797.1	26112064	26114467	-	1635	protein_coding	UDP-glucosyltransferase UGT13248-like && sp|M0Y4P1|UGT13_HORVV UDP-glucosyltransferase UGT13248 OS=Hordeum vulgare subsp. vulgare OX=112509 PE=2 SV=1 && PF00201:UDP-glucoronosyl and UDP-glucosyl transferase	GRAS
123085673	537.677	1035.9	900.046	1515.92	2104.58	1392.86	824.542	1671.12	-1.01888	0.00744631	0.453748	LOC123085673	NC_057803.1	149956396	149960522	-	1061	protein_coding	ATP-dependent Clp protease proteolytic subunit 5%2C chloroplastic-like && sp|Q9S834|CLPP5_ARATH ATP-dependent Clp protease proteolytic subunit 5, chloroplastic OS=Arabidopsis thaliana OX=3702 GN=CLPP5 PE=1 SV=1 && PF00574:Clp protease	GRAS
123051498	191.95	234.488	516.533	655.663	741.696	797.71	314.324	731.69	-1.21776	0.00744947	0.453748	LOC123051498	NC_057799.1	52074931	52078332	-	2068	protein_coding	guanine nucleotide-binding protein-like NSN1 && sp|Q9M8Z5|NSN1_ARATH Guanine nucleotide-binding protein-like NSN1 OS=Arabidopsis thaliana OX=3702 GN=NSN1 PE=1 SV=1 && PF01926:50S ribosome-binding GTPase|PF08701:GNL3L/Grn1 putative GTPase	GRAS
123186988	19.6312	11.8728	49.2348	8.76816	1.95957	4.82291	26.9129	5.18355	2.38048	0.00845299	1	LOC123186988	NC_057797.1	14829195	14832348	-	1930	pseudogene	- && sp|Q8LEB6|Y5185_ARATH Probable receptor-like protein kinase At5g18500 OS=Arabidopsis thaliana OX=3702 GN=At5g18500 PE=2 SV=1 && -	GRAS
123158964	105.79	268.127	435.339	673.2	717.202	684.854	269.752	691.752	-1.35734	0.00855901	0.46416	LOC123158964	NC_057813.1	456176453	456177127	-	675	protein_coding	60S ribosomal protein L27-3-like && sp|P51419|RL273_ARATH 60S ribosomal protein L27-3 OS=Arabidopsis thaliana OX=3702 GN=RPL27C PE=2 SV=2 && PF01777:Ribosomal L27e protein family	GRAS
123102612	604.205	1276.33	688.423	1664.98	2276.04	1484.49	856.318	1808.5	-1.07855	0.00885535	0.46416	LOC123102612	NC_057806.1	128937438	128942279	-	1047	protein_coding	nucleoside diphosphate kinase-like && sp|Q852S5|NDK2_TOBAC Nucleoside diphosphate kinase 2, chloroplastic OS=Nicotiana tabacum OX=4097 GN=NDPK2 PE=1 SV=1 && PF00334:Nucleoside diphosphate kinase	GRAS
123128954	157.05	363.11	545.038	756.984	1144.39	709.933	355.066	870.435	-1.29273	0.0105157	0.46416	LOC123128954	NC_057809.1	605980127	605981736	+	710	protein_coding	60S ribosomal protein L37-2 && sp|Q43292|RL372_ARATH 60S ribosomal protein L37-2 OS=Arabidopsis thaliana OX=3702 GN=RPL37B PE=3 SV=2 && -	GRAS
123136722	17.45	25.7244	19.8667	7.79392	5.8787	3.85833	21.0137	5.84365	1.84771	0.0109365	1	LOC123136722	NC_057810.1	232245631	232250953	+	2385	protein_coding	protein MONOCULM 1-like%2C transcript variant X2 && sp|Q84MM9|MOC_ORYSJ Protein MONOCULM 1 OS=Oryza sativa subsp. japonica OX=39947 GN=MOC1 PE=2 SV=1 && PF03514:GRAS domain family	GRAS
123046514	485.327	627.28	196.075	194.848	215.552	126.36	436.227	178.92	1.28533	0.0110893	0.46416	LOC123046514	NC_057798.1	654274895	654280401	+	3444	protein_coding	leucine-rich repeat receptor protein kinase HPCA1-like && sp|Q8GZ99|HPCA1_ARATH Leucine-rich repeat receptor protein kinase HPCA1 OS=Arabidopsis thaliana OX=3702 GN=HPCA1 PE=1 SV=1 && PF07714:Protein tyrosine kinase	GRAS
123187418	202.856	366.078	648.69	814.464	1006.24	953.008	405.875	924.57	-1.18682	0.0115467	0.46416	LOC123187418	NC_057797.1	56270275	56273731	-	2093	protein_coding	guanine nucleotide-binding protein-like NSN1 && sp|Q9M8Z5|NSN1_ARATH Guanine nucleotide-binding protein-like NSN1 OS=Arabidopsis thaliana OX=3702 GN=NSN1 PE=1 SV=1 && PF08701:GNL3L/Grn1 putative GTPase|PF01926:50S ribosome-binding GTPase	GRAS
123168749	460.243	199.859	255.675	168.543	138.15	125.396	305.259	144.03	1.08284	0.0121407	0.46416	LOC123168749	NC_057814.1	176400481	176404001	+	1925	protein_coding	calcium/calmodulin-regulated receptor-like kinase 2 && sp|Q9LFV3|CRLK2_ARATH Calcium/calmodulin-regulated receptor-like kinase 2 OS=Arabidopsis thaliana OX=3702 GN=CRLK2 PE=2 SV=1 && PF07714:Protein tyrosine kinase	GRAS
123089584	125.422	17.8092	5.18261	4.8712	8.81805	9.64583	49.4711	7.77836	2.66551	0.0121957	1	LOC123089584	NC_057804.1	646019790	646022455	-	1419	protein_coding	F-box protein PP2-A13-like && sp|Q9LEX0|P2A13_ARATH F-box protein PP2-A13 OS=Arabidopsis thaliana OX=3702 GN=PP2A13 PE=1 SV=1 && PF14299:Phloem protein 2	GRAS
123052301	337.002	180.071	186.574	145.162	102.877	81.0249	234.549	109.688	1.0955	0.0127456	1	LOC123052301	NC_057799.1	154420839	154426989	-	1886	protein_coding	major facilitator superfamily domain-containing protein 12-like && sp|Q6NUT3|MFS12_HUMAN Major facilitator superfamily domain-containing protein 12 OS=Homo sapiens OX=9606 GN=MFSD12 PE=1 SV=2 && PF13347:MFS/sugar transport protein	GRAS
123052485	511.502	1308.98	990.742	436.459	474.215	466.858	937.073	459.178	1.02933	0.0134016	0.471527	LOC123052485	NC_057799.1	189763596	189768202	-	2312	protein_coding	chitin-inducible gibberellin-responsive protein 1-like && sp|Q69VG1|CIGR1_ORYSJ Chitin-inducible gibberellin-responsive protein 1 OS=Oryza sativa subsp. japonica OX=39947 GN=CIGR1 PE=2 SV=1 && PF03514:GRAS domain family	GRAS
123139703	147.234	452.156	782.574	1093.1	1461.84	1094.8	460.655	1216.58	-1.40038	0.0143935	0.482081	LOC123139703	NC_057810.1	703527907	703529460	+	677	protein_coding	60S ribosomal protein L37-2%2C transcript variant X1 && sp|Q43292|RL372_ARATH 60S ribosomal protein L37-2 OS=Arabidopsis thaliana OX=3702 GN=RPL37B PE=3 SV=2 && -	GRAS
123093758	603.114	164.24	244.446	155.878	57.8072	148.546	337.267	120.744	1.48125	0.0151852	0.484289	LOC123093758	NC_057804.1	637895892	637898890	+	2999	protein_coding	probable receptor-like protein kinase At5g24010 && sp|Q9LK35|THE1_ARATH Receptor-like protein kinase THESEUS 1 OS=Arabidopsis thaliana OX=3702 GN=THE1 PE=1 SV=1 && PF07714:Protein tyrosine kinase|PF12819:Malectin-like domain	GRAS
123186987	20.7218	27.7032	17.2754	4.8712	0	7.71666	21.9001	4.19595	2.3811	0.015282	1	LOC123186987	NC_057797.1	14172969	14175134	+	1446	protein_coding	cysteine-rich receptor-like protein kinase 45 && sp|Q8GY82|CRK45_ARATH Cysteine-rich receptor-like protein kinase 45 OS=Arabidopsis thaliana OX=3702 GN=CRK45 PE=1 SV=1 && PF00635:MSP (Major sperm protein) domain|PF00069:Protein kinase domain	GRAS
123047556	8.72498	7.9152	14.6841	18.5106	32.3329	46.3	10.4414	32.3811	-1.62424	0.0154228	1	LOC123047556	NC_057798.1	803676398	803681533	+	2458	protein_coding	probable receptor-like protein kinase At1g49730 && sp|Q9FX99|Y1497_ARATH Probable receptor-like protein kinase At1g49730 OS=Arabidopsis thaliana OX=3702 GN=At1g49730 PE=2 SV=1 && -	GRAS
123054372	843.051	610.46	351.554	348.778	307.652	220.889	601.688	292.44	1.04035	0.015897	0.484289	LOC123054372	NC_057799.1	543395001	543400293	+	3086	protein_coding	leucine-rich repeat receptor protein kinase HPCA1-like && sp|Q8GZ99|HPCA1_ARATH Leucine-rich repeat receptor protein kinase HPCA1 OS=Arabidopsis thaliana OX=3702 GN=HPCA1 PE=1 SV=1 && PF07714:Protein tyrosine kinase	GRAS
123143010	837.598	555.054	190.029	205.565	240.047	194.846	527.56	213.486	1.3046	0.0160763	0.484289	LOC123143010	NC_057811.1	9310944	9312686	-	1743	protein_coding	7-deoxyloganetin glucosyltransferase-like && sp|F8WKW1|UGT2_GARJA 7-deoxyloganetin glucosyltransferase OS=Gardenia jasminoides OX=114476 GN=UGT85A24 PE=1 SV=1 && PF00201:UDP-glucoronosyl and UDP-glucosyl transferase	GRAS
123096376	388.262	165.23	317.867	178.286	101.898	128.29	290.453	136.158	1.09276	0.0164183	0.484289	LOC123096376	NC_057805.1	85369862	85372234	+	2373	protein_coding	probable LRR receptor-like serine/threonine-protein kinase RKF3 && sp|P93050|RKF3_ARATH Probable LRR receptor-like serine/threonine-protein kinase RKF3 OS=Arabidopsis thaliana OX=3702 GN=RKF3 PE=2 SV=1 && PF07714:Protein tyrosine kinase	GRAS
123104196	6.54373	4.947	0.863768	24.356	15.6765	14.4687	4.11817	18.1671	-2.16908	0.0170765	1	LOC123104196	NC_057795.1	18548964	18565251	+	2448	protein_coding	uncharacterized protein At5g02240-like%2C transcript variant X3 && sp|O80934|Y2766_ARATH Uncharacterized protein At2g37660, chloroplastic OS=Arabidopsis thaliana OX=3702 GN=At2g37660 PE=1 SV=2 && PF13460:NAD(P)H-binding	GRAS
123119104	231.212	0.9894	69.1014	27.2787	5.8787	8.68124	100.434	13.9462	2.84751	0.0183736	1	LOC123119104	NC_057808.1	10058378	10066190	-	2562	protein_coding	putative receptor-like protein kinase At4g00960%2C transcript variant X1 && sp|Q8GZ99|HPCA1_ARATH Leucine-rich repeat receptor protein kinase HPCA1 OS=Arabidopsis thaliana OX=3702 GN=HPCA1 PE=1 SV=1 && PF00069:Protein kinase domain	GRAS
123112566	279.199	113.781	79.4667	66.2483	50.9488	72.3437	157.482	63.1803	1.31561	0.0185618	1	LOC123112566	NC_057807.1	473616180	473620500	+	2173	pseudogene	- && sp|Q9LMX4|PPA1_ARATH Probable inactive purple acid phosphatase 1 OS=Arabidopsis thaliana OX=3702 GN=PAP1 PE=2 SV=1 && PF14008:Iron/zinc purple acid phosphatase-like protein C	GRAS
123060775	318.462	342.332	677.194	278.633	168.523	205.456	445.996	217.537	1.03649	0.0185887	0.49355	LOC123060775	NC_057800.1	154371172	154376046	+	2488	protein_coding	proline-rich receptor-like protein kinase PERK1 && sp|Q9LV48|PERK1_ARATH Proline-rich receptor-like protein kinase PERK1 OS=Arabidopsis thaliana OX=3702 GN=PERK1 PE=1 SV=1 && PF07714:Protein tyrosine kinase	GRAS
123112196	121.059	64.311	50.9623	23.3817	22.535	47.2646	78.7775	31.0604	1.33961	0.018927	1	LOC123112196	NC_057807.1	420044672	420048140	+	3469	protein_coding	G-type lectin S-receptor-like serine/threonine-protein kinase At5g35370 && sp|O65238|Y5537_ARATH G-type lectin S-receptor-like serine/threonine-protein kinase At5g35370 OS=Arabidopsis thaliana OX=3702 GN=At5g35370 PE=2 SV=2 && PF01453:D-mannose binding lectin|PF00069:Protein kinase domain	GRAS
123070757	98.156	67.2792	22.458	22.4075	18.6159	25.0792	62.6311	22.0342	1.50324	0.0195766	1	LOC123070757	NC_057801.1	535599730	535601885	+	1989	protein_coding	disease resistance protein RGA2-like && sp|Q9LRR4|R13L1_ARATH Putative disease resistance RPP13-like protein 1 OS=Arabidopsis thaliana OX=3702 GN=RPPL1 PE=3 SV=1 && PF18052:Rx N-terminal domain	GRAS
123089356	948.842	1182.33	349.826	299.092	376.237	437.921	827	371.083	1.15584	0.0198227	0.499063	LOC123089356	NC_057804.1	603054717	603056654	+	1938	protein_coding	7-deoxyloganetin glucosyltransferase-like && sp|F8WKW1|UGT2_GARJA 7-deoxyloganetin glucosyltransferase OS=Gardenia jasminoides OX=114476 GN=UGT85A24 PE=1 SV=1 && PF00201:UDP-glucoronosyl and UDP-glucosyl transferase	GRAS
123103622	201.765	133.569	84.6493	60.4029	54.8679	82.9541	139.994	66.075	1.08094	0.0211698	1	LOC123103622	NC_057806.1	401250017	401251603	-	1502	protein_coding	putative F-box protein At2g02030 && - && PF08268:F-box associated domain|PF00646:F-box domain	GRAS
123104933	85.0686	18.7986	40.5971	18.5106	3.91914	17.3625	48.1548	13.2641	1.85745	0.0212299	1	LOC123104933	NC_057806.1	576569629	576573982	-	2482	protein_coding	organic cation/carnitine transporter 7-like%2C transcript variant X1 && sp|Q940M4|OCT7_ARATH Organic cation/carnitine transporter 7 OS=Arabidopsis thaliana OX=3702 GN=OCT7 PE=2 SV=1 && PF00083:Sugar (and other) transporter	GRAS
123068768	196.312	232.509	539.855	550.445	819.099	685.818	322.892	685.121	-1.08418	0.0230328	0.499063	LOC123068768	NC_057794.1	571578602	571583370	+	2859	protein_coding	pre-rRNA 2'-O-ribose RNA methyltransferase-like && sp|O42832|SPB1_SCHPO AdoMet-dependent rRNA methyltransferase spb1 OS=Schizosaccharomyces pombe (strain 972 / ATCC 24843) OX=284812 GN=spb1 PE=1 SV=2 && PF11861:Domain of unknown function (DUF3381)|PF07780:Spb1 C-terminal domain|PF01728:FtsJ-like methyltransferase	GRAS
123097850	107.972	31.6608	19.0029	16.5621	15.6765	16.3979	52.8784	16.2122	1.70115	0.0231278	1	LOC123097850	NC_057805.1	349248809	349251920	-	2889	protein_coding	receptor-like protein kinase HERK 1 && sp|Q9LX66|HERK_ARATH Receptor-like protein kinase HERK 1 OS=Arabidopsis thaliana OX=3702 GN=HERK1 PE=1 SV=1 && PF12819:Malectin-like domain|PF07714:Protein tyrosine kinase	GRAS
123162016	455.88	214.7	481.983	236.74	86.221	190.023	384.188	170.995	1.16789	0.023752	0.499063	LOC123162016	NC_057813.1	90888257	90890777	+	2521	protein_coding	scarecrow-like protein 34 && sp|O80933|SCL9_ARATH Scarecrow-like protein 9 OS=Arabidopsis thaliana OX=3702 GN=SCL9 PE=2 SV=1 && PF03514:GRAS domain family	GRAS
123079403	26.1749	41.5548	71.6927	75.9907	136.19	104.175	46.4742	105.452	-1.1763	0.0240721	1	LOC123079403	NC_057802.1	432575341	432577160	+	1820	protein_coding	pentatricopeptide repeat-containing protein At3g13160%2C mitochondrial-like && sp|Q9LG23|PPR82_ARATH Pentatricopeptide repeat-containing protein At1g55890, mitochondrial OS=Arabidopsis thaliana OX=3702 GN=At1g55890 PE=1 SV=1 && PF13041:PPR repeat family	GRAS
123177238	103.609	59.364	114.881	33.1241	16.6563	60.7687	92.6181	36.8497	1.32956	0.0242066	1	LOC123177238	NC_057796.1	479902703	479903619	-	917	protein_coding	uncharacterized LOC123177238 && - && -	GRAS
123189611	153.778	15.8304	1.72754	12.6651	5.8787	7.71666	57.1119	8.75349	2.70332	0.0242873	1	LOC123189611	NC_057797.1	590909746	590912194	+	1624	protein_coding	PTI1-like tyrosine-protein kinase 3 && sp|B9DFG5|PTI13_ARATH PTI1-like tyrosine-protein kinase 3 OS=Arabidopsis thaliana OX=3702 GN=PTI13 PE=1 SV=1 && PF07714:Protein tyrosine kinase	GRAS
123086565	329.368	98.94	192.62	115.935	45.0701	92.5999	206.976	84.5348	1.29108	0.0246256	1	LOC123086565	NC_057803.1	497706069	497708479	+	2411	protein_coding	probable LRR receptor-like serine/threonine-protein kinase RKF3 && sp|P93050|RKF3_ARATH Probable LRR receptor-like serine/threonine-protein kinase RKF3 OS=Arabidopsis thaliana OX=3702 GN=RKF3 PE=2 SV=1 && PF07714:Protein tyrosine kinase	GRAS
123100410	791.792	1533.57	423.246	286.426	481.074	452.389	916.203	406.63	1.1718	0.0247833	0.501043	LOC123100410	NC_057805.1	478062467	478064291	+	1825	protein_coding	7-deoxyloganetin glucosyltransferase-like && sp|F8WKW1|UGT2_GARJA 7-deoxyloganetin glucosyltransferase OS=Gardenia jasminoides OX=114476 GN=UGT85A24 PE=1 SV=1 && PF00201:UDP-glucoronosyl and UDP-glucosyl transferase	GRAS
123074097	2758.18	4321.7	1254.19	1161.29	1368.76	1434.33	2778.03	1321.46	1.07185	0.0251703	0.501043	LOC123074097	NC_057802.1	54932698	54940208	-	2618	pseudogene	- && sp|F8WKW1|UGT2_GARJA 7-deoxyloganetin glucosyltransferase OS=Gardenia jasminoides OX=114476 GN=UGT85A24 PE=1 SV=1 && PF00201:UDP-glucoronosyl and UDP-glucosyl transferase	GRAS
123181661	1457.07	3091.88	5451.24	7067.13	7978.38	6400.97	3333.4	7148.83	-1.1006	0.026295	0.501043	LOC123181661	NC_057796.1	309011975	309014443	+	831	protein_coding	nucleoside diphosphate kinase 1-like && sp|P93554|NDK1_SACOF Nucleoside diphosphate kinase 1 OS=Saccharum officinarum OX=4547 GN=NDPK1 PE=1 SV=1 && PF00334:Nucleoside diphosphate kinase	GRAS
123149284	40.353	12.8622	24.1855	8.76816	4.89892	10.6104	25.8002	8.0925	1.66878	0.02697	1	LOC123149284	NC_057812.1	682427835	682432754	-	2168	protein_coding	uncharacterized LOC123149284 && sp|P22989|LDHB_HORVU L-lactate dehydrogenase B (Fragment) OS=Hordeum vulgare OX=4513 PE=1 SV=1 && PF00056:lactate/malate dehydrogenase, NAD binding domain	GRAS
123062064	113.425	54.417	30.2319	26.3045	15.6765	31.8312	66.0245	24.6041	1.4202	0.0272045	1	LOC123062064	NC_057800.1	530567354	530578308	-	3659	protein_coding	proline-rich receptor-like protein kinase PERK2%2C transcript variant X1 && sp|Q9LV48|PERK1_ARATH Proline-rich receptor-like protein kinase PERK1 OS=Arabidopsis thaliana OX=3702 GN=PERK1 PE=1 SV=1 && PF07714:Protein tyrosine kinase	GRAS
123122290	279.199	37.5972	53.5536	47.7377	21.5552	41.4771	123.45	36.9233	1.73946	0.0275581	1	LOC123122290	NC_057808.1	419089104	419091133	-	1930	protein_coding	7-deoxyloganetin glucosyltransferase-like && sp|F8WKW1|UGT2_GARJA 7-deoxyloganetin glucosyltransferase OS=Gardenia jasminoides OX=114476 GN=UGT85A24 PE=1 SV=1 && PF00201:UDP-glucoronosyl and UDP-glucosyl transferase	GRAS
123133224	933.573	341.343	512.214	322.473	185.179	344.356	595.71	284.003	1.06831	0.027786	0.507066	LOC123133224	NC_057795.1	480650848	480654252	-	2480	protein_coding	probably inactive leucine-rich repeat receptor-like protein kinase At5g48380 && sp|Q9ASS4|Y5838_ARATH Probably inactive leucine-rich repeat receptor-like protein kinase At5g48380 OS=Arabidopsis thaliana OX=3702 GN=At5g48380 PE=1 SV=1 && PF07714:Protein tyrosine kinase	GRAS
123144201	39.2624	19.788	31.0956	12.6651	11.7574	11.575	30.0487	11.9992	1.32263	0.0278139	1	LOC123144201	NC_057811.1	148584209	148589393	+	2258	protein_coding	protein MONOCULM 1-like && sp|Q84MM9|MOC_ORYSJ Protein MONOCULM 1 OS=Oryza sativa subsp. japonica OX=39947 GN=MOC1 PE=2 SV=1 && PF03514:GRAS domain family	GRAS
123131699	7.63436	14.841	27.6406	33.1241	52.9083	46.3	16.7053	44.1108	-1.38803	0.0281503	1	LOC123131699	NC_057809.1	16220004	16222114	+	528	protein_coding	60S ribosomal protein L37-2-like && sp|Q43292|RL372_ARATH 60S ribosomal protein L37-2 OS=Arabidopsis thaliana OX=3702 GN=RPL37B PE=3 SV=2 && -	GRAS
123146116	453.699	1448.48	2067.86	2843.81	3672.23	2519.49	1323.35	3011.84	-1.18622	0.0294479	0.510712	LOC123146116	NC_057811.1	477948670	477950127	+	650	protein_coding	60S ribosomal protein L37-2 && sp|Q43292|RL372_ARATH 60S ribosomal protein L37-2 OS=Arabidopsis thaliana OX=3702 GN=RPL37B PE=3 SV=2 && -	GRAS
123112230	1297.84	103.887	253.948	259.148	74.4636	133.112	551.892	155.575	1.82641	0.0296737	0.510712	LOC123112230	NC_057807.1	422725939	422734498	-	3321	protein_coding	receptor like protein kinase S.2-like%2C transcript variant X2 && sp|Q65XV8|RK176_ORYSJ Receptor-like cytoplasmic kinase 176 OS=Oryza sativa subsp. japonica OX=39947 GN=RLCK176 PE=1 SV=1 && PF00069:Protein kinase domain	GRAS
123048858	39.2624	0	0	0	0	0	13.0875	0	6.18999	0.0299678	1	LOC123048858	NC_057799.1	84464361	84467435	-	2025	protein_coding	alpha-copaene synthase-like && sp|Q5GJ59|TPS7_MAIZE Tau-cadinol synthase OS=Zea mays OX=4577 GN=TPS7 PE=1 SV=1 && PF03936:Terpene synthase family, metal binding domain|PF01397:Terpene synthase, N-terminal domain	GRAS
123105957	18.5406	38.5866	14.6841	72.0937	67.6051	35.6896	23.9371	58.4628	-1.29015	0.0302431	1	LOC123105957	NC_057806.1	681877594	681881670	+	2256	pseudogene	- && sp|Q5MAU8|PPA27_ARATH Probable inactive purple acid phosphatase 27 OS=Arabidopsis thaliana OX=3702 GN=PAP27 PE=2 SV=1 && -	GRAS
123085498	210.49	38.5866	35.4145	34.0984	10.7776	37.6187	94.8304	27.4982	1.78361	0.0304737	1	LOC123085498	NC_057803.1	115710059	115713054	+	2996	protein_coding	receptor-like protein kinase HERK 1 && sp|Q9LX66|HERK_ARATH Receptor-like protein kinase HERK 1 OS=Arabidopsis thaliana OX=3702 GN=HERK1 PE=1 SV=1 && PF07714:Protein tyrosine kinase|PF12819:Malectin-like domain	GRAS
123094713	0	4.947	2.5913	15.5878	13.717	9.64583	2.51277	12.9835	-2.35052	0.031176	1	LOC123094713	NC_057804.1	189167487	189168669	+	1083	protein_coding	uncharacterized LOC123094713 && sp|O80933|SCL9_ARATH Scarecrow-like protein 9 OS=Arabidopsis thaliana OX=3702 GN=SCL9 PE=2 SV=1 && -	GRAS
123123032	131.965	74.205	139.067	79.8876	42.1307	49.1937	115.079	57.0707	1.0121	0.0324059	1	LOC123123032	NC_057808.1	485390514	485395509	+	2532	protein_coding	uncharacterized LOC123123032%2C transcript variant X2 && sp|Q9FKL6|CB60B_ARATH Calmodulin-binding protein 60 B OS=Arabidopsis thaliana OX=3702 GN=CBP60B PE=2 SV=1 && -	GRAS
123110074	321.734	52.4382	60.4638	63.3256	38.2116	43.4062	144.879	48.3145	1.58262	0.0324201	1	LOC123110074	NC_057807.1	7089952	7093639	-	3187	pseudogene	- && sp|Q9FLV4|Y5248_ARATH G-type lectin S-receptor-like serine/threonine-protein kinase At5g24080 OS=Arabidopsis thaliana OX=3702 GN=At5g24080 PE=2 SV=1 && -	GRAS
123122064	220.306	84.099	207.304	113.012	38.2116	68.4854	170.57	73.2362	1.21965	0.0326761	1	LOC123122064	NC_057808.1	393363939	393368003	+	2153	protein_coding	probable inactive purple acid phosphatase 27 && sp|Q5MAU8|PPA27_ARATH Probable inactive purple acid phosphatase 27 OS=Arabidopsis thaliana OX=3702 GN=PAP27 PE=2 SV=1 && PF00149:Calcineurin-like phosphoesterase|PF17808:Fn3-like domain from Purple Acid Phosphatase|PF14008:Iron/zinc purple acid phosphatase-like protein C|PF16656:Purple acid Phosphatase, N-terminal domain	GRAS
123079564	326.096	103.887	68.2377	65.2741	30.3733	85.8479	166.074	60.4984	1.45519	0.0332575	1	LOC123079564	NC_057802.1	448455658	448467629	-	3501	protein_coding	probable LRR receptor-like serine/threonine-protein kinase At1g06840%2C transcript variant X1 && sp|C0LGD7|Y1684_ARATH Probable LRR receptor-like serine/threonine-protein kinase At1g06840 OS=Arabidopsis thaliana OX=3702 GN=At1g06840 PE=1 SV=2 && PF08263:Leucine rich repeat N-terminal domain|PF00069:Protein kinase domain	GRAS
123052269	1282.57	3014.7	4694.58	6594.63	6152.06	5668.85	2997.28	6138.51	-1.03411	0.0337561	0.511732	LOC123052269	NC_057794.1	386898013	386900796	+	787	protein_coding	nucleoside diphosphate kinase 1-like && sp|P93554|NDK1_SACOF Nucleoside diphosphate kinase 1 OS=Saccharum officinarum OX=4547 GN=NDPK1 PE=1 SV=1 && PF00334:Nucleoside diphosphate kinase	GRAS
123108236	15.2687	13.8516	57.0087	60.4029	91.1199	76.202	28.7097	75.9083	-1.39385	0.0342251	1	LOC123108236	NC_057806.1	655724532	655726660	+	1056	protein_coding	ribosomal RNA large subunit methyltransferase E-like && sp|B9LSX2|RLME_HALLT Ribosomal RNA large subunit methyltransferase E OS=Halorubrum lacusprofundi (strain ATCC 49239 / DSM 5036 / JCM 8891 / ACAM 34) OX=416348 GN=rlmE PE=3 SV=1 && PF01728:FtsJ-like methyltransferase	GRAS
novel.3598	21.8124	13.8516	7.77391	1.94848	0.979784	6.75208	14.4793	3.22678	2.1579	0.0378162	1	-	NC_057806.1	656701409	656702254	+	846	-	- && - && PF14223:gag-polypeptide of LTR copia-type	GRAS
123091755	233.393	70.2474	127.838	94.5012	33.3127	53.0521	143.826	60.2886	1.25333	0.0378793	1	LOC123091755	NC_057804.1	189198720	189205595	-	6782	protein_coding	scarecrow-like protein 33%2C transcript variant X3 && sp|Q9XE58|SCL14_ARATH Scarecrow-like protein 14 OS=Arabidopsis thaliana OX=3702 GN=SCL14 PE=1 SV=2 && PF03514:GRAS domain family	GRAS
123157011	952.113	2269.68	3516.4	4264.25	5298.67	4034.85	2246.07	4532.59	-1.01278	0.0407036	0.518324	LOC123157011	NC_057813.1	718678492	718679206	-	715	protein_coding	60S ribosomal protein L27-3-like && sp|P51419|RL273_ARATH 60S ribosomal protein L27-3 OS=Arabidopsis thaliana OX=3702 GN=RPL27C PE=2 SV=2 && PF01777:Ribosomal L27e protein family	GRAS
123126279	15.2687	24.735	50.0985	65.2741	78.3827	57.875	30.0341	67.1772	-1.15239	0.0412671	1	LOC123126279	NC_057808.1	565500846	565503306	+	1495	protein_coding	protein BCCIP homolog && sp|O64885|BCCIP_ARATH Protein BCCIP homolog OS=Arabidopsis thaliana OX=3702 GN=At2g44510 PE=1 SV=2 && PF13862:p21-C-terminal region-binding protein	GRAS
novel.2972	1029.55	692.58	291.09	280.581	448.741	211.244	671.073	313.522	1.09751	0.0415934	0.520221	-	NC_057803.1	714741768	714749162	-	6910	-	- && - && PF05056:Protein of unknown function (DUF674)	GRAS
123131636	647.83	186.997	72.5565	85.7331	141.089	100.317	302.461	109.046	1.47093	0.041628	0.520221	LOC123131636	NC_057809.1	10058297	10071724	-	2030	transcribed_pseudogene	7-deoxyloganetin glucosyltransferase-like && sp|F8WKW1|UGT2_GARJA 7-deoxyloganetin glucosyltransferase OS=Gardenia jasminoides OX=114476 GN=UGT85A24 PE=1 SV=1 && PF00201:UDP-glucoronosyl and UDP-glucosyl transferase	GRAS
123168852	16.3593	19.788	16.4116	37.0211	48.0094	27.0083	17.5196	37.3463	-1.09191	0.0418512	1	LOC123168852	NC_057814.1	83468717	83478382	+	3294	protein_coding	probable LRR receptor-like serine/threonine-protein kinase At1g06840%2C transcript variant X2 && sp|C0LGD7|Y1684_ARATH Probable LRR receptor-like serine/threonine-protein kinase At1g06840 OS=Arabidopsis thaliana OX=3702 GN=At1g06840 PE=1 SV=2 && PF13855:Leucine rich repeat|PF00069:Protein kinase domain|PF08263:Leucine rich repeat N-terminal domain	GRAS
123158414	104.7	63.3216	34.5507	39.9438	20.5755	27.9729	67.524	29.4974	1.19123	0.0422054	1	LOC123158414	NC_057813.1	562065422	562067622	-	2201	pseudogene	- && sp|A0A2Z5CV93|U70G2_CROXC Myricetin 3-O-rhamnoside 1,2-glucosyltransferase UGT709G2 OS=Crocosmia x crocosmiiflora OX=1053288 GN=UGT709G2 PE=1 SV=1 && -	GRAS
123121427	0	0	1.72754	1.94848	9.79784	9.64583	0.575845	7.13072	-3.53698	0.0429536	1	LOC123121427	NC_057808.1	315086155	315089530	-	2672	protein_coding	uncharacterized LOC123121427%2C transcript variant X2 && sp|Q9M2N5|DSLE_ARATH Zinc finger BED domain-containing protein DAYSLEEPER OS=Arabidopsis thaliana OX=3702 GN=HAT PE=1 SV=1 && -	GRAS
123181369	449.336	1688.91	1188.54	517.321	608.446	523.768	1108.93	549.845	1.01224	0.0430755	0.520802	LOC123181369	NC_057796.1	261112884	261114379	+	1371	protein_coding	uncharacterized LOC123181369 && - && PF12697:Alpha/beta hydrolase family	GRAS
123046266	510.411	54.417	76.0116	45.7893	100.918	60.7687	213.613	69.1586	1.62603	0.0470216	1	LOC123046266	NC_057798.1	606739343	606742989	-	1845	protein_coding	F-box protein PP2-A13-like && sp|Q9LEX0|P2A13_ARATH F-box protein PP2-A13 OS=Arabidopsis thaliana OX=3702 GN=PP2A13 PE=1 SV=1 && PF14299:Phloem protein 2	GRAS
123101814	6.54373	4.947	7.77391	0	0	1.92917	6.42155	0.643055	3.31441	0.047187	1	LOC123101814	NC_057806.1	691404279	691405987	+	647	protein_coding	plasma membrane ATPase 2-like && sp|Q9LV11|PMA11_ARATH ATPase 11, plasma membrane-type OS=Arabidopsis thaliana OX=3702 GN=AHA11 PE=1 SV=1 && PF00122:E1-E2 ATPase	GRAS
123094712	0	0	0	1.94848	2.93935	6.75208	0	3.87997	-4.43293	0.0478295	1	LOC123094712	NC_057804.1	189161629	189163897	-	2269	protein_coding	scarecrow-like protein 9 && sp|O80933|SCL9_ARATH Scarecrow-like protein 9 OS=Arabidopsis thaliana OX=3702 GN=SCL9 PE=2 SV=1 && PF03514:GRAS domain family	GRAS
123164240	213.762	101.908	89.8319	75.9907	31.3531	81.0249	135.167	62.7896	1.10435	0.0488501	1	LOC123164240	NC_057814.1	574743098	574748758	+	3057	protein_coding	glycine-rich domain-containing protein 1-like && sp|Q9SZJ2|GRDP2_ARATH Glycine-rich domain-containing protein 2 OS=Arabidopsis thaliana OX=3702 GN=GRDP2 PE=2 SV=1 && PF07173:Glycine-rich domain-containing protein-like	GRAS
100037530	944.479	190.954	253.948	229.921	128.352	223.783	463.127	194.018	1.25461	0.0498506	0.524651	LOC100037530	NC_057798.1	555067480	555069492	+	2013	protein_coding	ammonium transporter 1 member 1 && sp|Q7XQ12|AMT11_ORYSJ Ammonium transporter 1 member 1 OS=Oryza sativa subsp. japonica OX=39947 GN=AMT1-1 PE=2 SV=1 && PF00909:Ammonium Transporter Family	GRAS
123180177	49.078	54.417	50.0985	17.5363	15.6765	22.1854	51.1979	18.4661	1.47089	0.0018503	1	LOC123180177	NC_057796.1	42852415	42854113	-	1371	protein_coding	probable sugar phosphate/phosphate translocator At3g11320 && sp|Q6DBP3|PT505_ARATH Probable sugar phosphate/phosphate translocator At5g05820 OS=Arabidopsis thaliana OX=3702 GN=At5g05820 PE=2 SV=1 && PF03151:Triose-phosphate Transporter family	GRF
123090963	13.0875	10.8834	13.8203	39.9438	45.0701	27.0083	12.5971	37.3407	-1.56608	0.00519667	1	LOC123090963	NC_057804.1	53992724	53995941	+	1194	protein_coding	ribosomal RNA small subunit methyltransferase E-like && - && PF04452:RNA methyltransferase	GRF
123182656	119.968	75.1944	315.275	90.6043	26.4542	62.6979	170.146	59.9188	1.50681	0.0250554	1	LOC123182656	NC_057794.1	582963974	582966258	+	2193	protein_coding	S-type anion channel SLAH2-like && sp|Q9ASQ7|SLAH2_ARATH S-type anion channel SLAH2 OS=Arabidopsis thaliana OX=3702 GN=SLAH2 PE=2 SV=1 && PF03595:Voltage-dependent anion channel	GRF
123137890	6.54373	18.7986	33.687	38.9696	65.6455	56.9104	19.6764	53.8418	-1.44089	0.03034	1	LOC123137890	NC_057810.1	541025093	541029067	-	1930	protein_coding	growth-regulating factor 4-like && sp|Q6ZIK5|GRF4_ORYSJ Growth-regulating factor 4 OS=Oryza sativa subsp. japonica OX=39947 GN=GRF4 PE=1 SV=1 && PF08879:WRC|PF08880:QLQ	GRF
123182649	52.3499	10.8834	105.38	15.5878	0	16.3979	56.2043	10.6619	2.39884	0.0329687	1	LOC123182649	NC_057794.1	582861958	582864244	+	2210	protein_coding	S-type anion channel SLAH2-like && sp|Q9ASQ7|SLAH2_ARATH S-type anion channel SLAH2 OS=Arabidopsis thaliana OX=3702 GN=SLAH2 PE=2 SV=1 && PF03595:Voltage-dependent anion channel	GRF
123148605	498.414	302.756	806.759	308.834	41.1509	237.287	535.977	195.757	1.45324	0.0358418	0.514383	LOC123148605	NC_057795.1	679457584	679459906	+	2231	protein_coding	S-type anion channel SLAH2-like && sp|Q9ASQ7|SLAH2_ARATH S-type anion channel SLAH2 OS=Arabidopsis thaliana OX=3702 GN=SLAH2 PE=2 SV=1 && PF03595:Voltage-dependent anion channel	GRF
123128606	863.773	211.732	247.901	215.307	118.554	239.217	441.135	191.026	1.2068	0.0496017	0.524651	LOC123128606	NC_057809.1	571894230	571905669	-	4278	protein_coding	uncharacterized LOC123128606%2C transcript variant X6 && sp|Q6NXD8|DEN5B_DANRE DENN domain-containing protein 5B OS=Danio rerio OX=7955 GN=dennd5b PE=2 SV=2 && PF02141:DENN (AEX-3) domain|PF03456:uDENN domain	GRF
123129228	90.5217	48.4806	23.3217	0.97424	6.85849	13.5042	54.108	7.11229	2.92398	0.000884832	1	LOC123129228	NC_057809.1	621613504	621619221	-	1225	protein_coding	protein SAWADEE HOMEODOMAIN HOMOLOG 2-like%2C transcript variant X1 && sp|Q8RWJ7|SHH2_ARATH Protein SAWADEE HOMEODOMAIN HOMOLOG 2 OS=Arabidopsis thaliana OX=3702 GN=SHH2 PE=2 SV=1 && PF16719:SAWADEE domain	HB-other
123107318	39.2624	18.7986	8.63768	1.94848	2.93935	2.89375	22.2329	2.59386	3.09282	0.00137255	1	LOC123107318	NC_057806.1	490303288	490304776	+	1315	protein_coding	quinone-oxidoreductase QR1%2C chloroplastic-like && sp|Q9AYU1|QR1_TRIVS Quinone-oxidoreductase QR1, chloroplastic OS=Triphysaria versicolor OX=64093 PE=1 SV=1 && PF13602:Zinc-binding dehydrogenase|PF08240:Alcohol dehydrogenase GroES-like domain	HB-other
123169996	15.2687	8.9046	11.229	0.97424	0.979784	0.964583	11.8008	0.972869	3.59812	0.00300254	1	LOC123169996	NC_057814.1	535257435	535260167	-	2157	protein_coding	mitogen-activated protein kinase 4-like%2C transcript variant X1 && sp|Q5Z859|MPK4_ORYSJ Mitogen-activated protein kinase 4 OS=Oryza sativa subsp. japonica OX=39947 GN=MPK4 PE=2 SV=1 && PF00069:Protein kinase domain	HB-other
123184193	196.312	296.82	64.7826	41.8923	80.3423	57.875	185.972	60.0365	1.63036	0.00705256	1	LOC123184193	NC_057794.1	3543521	3549059	-	1205	protein_coding	protein SAWADEE HOMEODOMAIN HOMOLOG 2-like%2C transcript variant X2 && sp|Q8RWJ7|SHH2_ARATH Protein SAWADEE HOMEODOMAIN HOMOLOG 2 OS=Arabidopsis thaliana OX=3702 GN=SHH2 PE=2 SV=1 && PF16719:SAWADEE domain	HB-other
123164673	512.593	220.636	343.78	205.565	136.19	137.935	359.003	159.897	1.16639	0.00754464	0.455375	LOC123164673	NC_057814.1	534724791	534727842	-	1821	protein_coding	mitogen-activated protein kinase 4 && sp|Q5Z859|MPK4_ORYSJ Mitogen-activated protein kinase 4 OS=Oryza sativa subsp. japonica OX=39947 GN=MPK4 PE=2 SV=1 && PF00069:Protein kinase domain	HB-other
123148673	756.892	543.181	981.24	498.811	261.602	334.71	760.438	365.041	1.05896	0.00897425	0.46416	LOC123148673	NC_057812.1	616680762	616683853	-	1918	protein_coding	mitogen-activated protein kinase 4-like && sp|Q5Z859|MPK4_ORYSJ Mitogen-activated protein kinase 4 OS=Oryza sativa subsp. japonica OX=39947 GN=MPK4 PE=2 SV=1 && PF00069:Protein kinase domain	HB-other
123077633	268.293	665.866	474.209	216.281	193.997	246.933	469.456	219.071	1.09992	0.00937065	0.46416	LOC123077633	NC_057802.1	91256407	91259327	-	2150	protein_coding	phosphoenolpyruvate/phosphate translocator 3%2C chloroplastic-like && sp|Q5VQL3|PPT3_ORYSJ Phosphoenolpyruvate/phosphate translocator 3, chloroplastic OS=Oryza sativa subsp. japonica OX=39947 GN=PPT3 PE=2 SV=1 && -	HB-other
542829	1229.13	756.891	1437.31	734.577	213.593	403.196	1141.11	450.455	1.34103	0.00955866	0.46416	LOC542829	NC_057803.1	120498282	120501182	-	1557	protein_coding	mitogen-activated protein kinase 5 && sp|A2XFC8|MPK5_ORYSI Mitogen-activated protein kinase 5 OS=Oryza sativa subsp. indica OX=39946 GN=MPK5 PE=1 SV=2 && PF00069:Protein kinase domain	HB-other
123059112	466.786	1218.94	497.53	172.44	366.439	354.002	727.753	297.627	1.28992	0.0134593	0.471527	LOC123059112	NC_057800.1	688689277	688692013	+	1677	protein_coding	probable cinnamyl alcohol dehydrogenase 1%2C transcript variant X3 && sp|Q8H859|CADH1_ORYSJ Probable cinnamyl alcohol dehydrogenase 1 OS=Oryza sativa subsp. japonica OX=39947 GN=CAD1 PE=2 SV=1 && PF08240:Alcohol dehydrogenase GroES-like domain|PF00107:Zinc-binding dehydrogenase	HB-other
123156820	905.217	451.166	954.464	483.223	284.137	368.471	770.282	378.61	1.02472	0.0155441	0.484289	LOC123156820	NC_057813.1	577923674	577926800	-	1878	protein_coding	mitogen-activated protein kinase 4-like && sp|Q5Z859|MPK4_ORYSJ Mitogen-activated protein kinase 4 OS=Oryza sativa subsp. japonica OX=39947 GN=MPK4 PE=2 SV=1 && PF00069:Protein kinase domain	HB-other
123092500	1498.52	700.495	1401.9	770.623	166.563	431.168	1200.3	456.118	1.3959	0.0169825	0.488312	LOC123092500	NC_057804.1	425799444	425802262	+	1586	protein_coding	mitogen-activated protein kinase 5 && sp|A2XFC8|MPK5_ORYSI Mitogen-activated protein kinase 5 OS=Oryza sativa subsp. indica OX=39946 GN=MPK5 PE=1 SV=2 && PF00069:Protein kinase domain	HB-other
novel.2809	53.4405	28.6926	23.3217	13.6394	13.717	10.6104	35.1516	12.6556	1.46889	0.0175718	1	-	NC_057803.1	713593150	713600490	+	814	-	- && sp|Q9SK32|MAIL1_ARATH Protein MAIN-LIKE 1 OS=Arabidopsis thaliana OX=3702 GN=MAIL1 PE=1 SV=1 && PF10536:Plant mobile domain	HB-other
123107030	2164.89	4802.55	1299.11	720.937	1346.22	1345.59	2755.51	1137.58	1.27631	0.0184516	0.49355	LOC123107030	NC_057806.1	415572641	415574220	+	1344	protein_coding	probable cinnamyl alcohol dehydrogenase 8D && sp|Q6ERW9|CAD8B_ORYSJ Probable cinnamyl alcohol dehydrogenase 8B OS=Oryza sativa subsp. japonica OX=39947 GN=CAD8B PE=3 SV=2 && PF00107:Zinc-binding dehydrogenase|PF08240:Alcohol dehydrogenase GroES-like domain	HB-other
123111911	3809.54	4874.77	1827.73	1559.76	1346.22	2201.18	3504.02	1702.39	1.04138	0.0205788	0.499063	LOC123111911	NC_057807.1	371866076	371867772	-	1425	protein_coding	probable cinnamyl alcohol dehydrogenase 8D && sp|Q6ERX1|CAD8A_ORYSJ Probable cinnamyl alcohol dehydrogenase 8A OS=Oryza sativa subsp. japonica OX=39947 GN=CAD8A PE=2 SV=1 && PF08240:Alcohol dehydrogenase GroES-like domain|PF00107:Zinc-binding dehydrogenase	HB-other
123139305	817.967	2302.33	627.096	359.494	516.346	673.279	1249.13	516.373	1.27438	0.0222013	0.499063	LOC123139305	NC_057810.1	690094589	690099578	+	1332	protein_coding	probable cinnamyl alcohol dehydrogenase 5 && sp|Q0J6T3|CADH5_ORYSJ Probable cinnamyl alcohol dehydrogenase 5 OS=Oryza sativa subsp. japonica OX=39947 GN=CAD5 PE=3 SV=2 && PF00107:Zinc-binding dehydrogenase|PF08240:Alcohol dehydrogenase GroES-like domain	HB-other
123148702	138.509	343.322	152.887	87.6816	132.271	59.8041	211.573	93.2522	1.18209	0.0249003	1	LOC123148702	NC_057812.1	620429121	620431267	-	1230	protein_coding	probable protein phosphatase 2C 59 && sp|Q5Z6F5|P2C59_ORYSJ Probable protein phosphatase 2C 59 OS=Oryza sativa subsp. japonica OX=39947 GN=Os06g0698300 PE=2 SV=1 && PF00481:Protein phosphatase 2C	HB-other
123053351	58.8936	159.293	57.8725	41.8923	40.1711	34.725	92.0198	38.9295	1.24089	0.0255767	1	LOC123053351	NC_057799.1	391536397	391540863	+	2075	protein_coding	amino-acid permease BAT1-like%2C transcript variant X1 && sp|Q9ZU50|BAT1_ARATH Amino-acid permease BAT1 OS=Arabidopsis thaliana OX=3702 GN=BAT1 PE=2 SV=2 && PF13520:Amino acid permease	HB-other
123180512	4.36249	11.8728	13.8203	34.0984	28.4137	22.1854	10.0185	28.2325	-1.48091	0.0287309	1	LOC123180512	NC_057796.1	89684203	89687192	-	1983	pseudogene	- && sp|Q9SD53|Y3720_ARATH UPF0481 protein At3g47200 OS=Arabidopsis thaliana OX=3702 GN=At3g47200 PE=2 SV=1 && -	HB-other
123051261	137.418	543.181	417.2	800.825	752.474	778.418	365.933	777.239	-1.08622	0.0337206	0.511732	LOC123051261	NC_057799.1	29796562	29797945	-	1384	protein_coding	probable cinnamyl alcohol dehydrogenase 6 && sp|Q7XWU3|CADH6_ORYSJ Probable cinnamyl alcohol dehydrogenase 6 OS=Oryza sativa subsp. japonica OX=39947 GN=CAD6 PE=2 SV=2 && PF00107:Zinc-binding dehydrogenase|PF08240:Alcohol dehydrogenase GroES-like domain	HB-other
123110843	238.846	154.346	190.029	108.141	48.9892	134.077	194.407	97.0689	1.00141	0.0357871	1	LOC123110843	NC_057807.1	139262332	139267514	+	2384	protein_coding	WEB family protein At5g55860-like%2C transcript variant X2 && sp|Q9LVQ4|Y5586_ARATH WEB family protein At5g55860 OS=Arabidopsis thaliana OX=3702 GN=At5g55860 PE=1 SV=1 && PF05701:Weak chloroplast movement under blue light	HB-other
123139303	294.468	1115.05	215.078	152.956	230.249	263.331	541.533	215.512	1.32918	0.038031	0.516515	LOC123139303	NC_057810.1	690063233	690067800	-	1404	protein_coding	probable cinnamyl alcohol dehydrogenase 5 && sp|Q0J6T3|CADH5_ORYSJ Probable cinnamyl alcohol dehydrogenase 5 OS=Oryza sativa subsp. japonica OX=39947 GN=CAD5 PE=3 SV=2 && PF08240:Alcohol dehydrogenase GroES-like domain|PF00107:Zinc-binding dehydrogenase	HB-other
123071523	143.962	243.392	60.4638	71.1195	70.5444	62.6979	149.273	68.1206	1.13076	0.0412723	1	LOC123071523	NC_057801.1	659531677	659533922	-	2164	protein_coding	putative UDP-rhamnose_rhamnosyltransferase 1 && sp|Q66PF2|URT1_FRAAN Putative UDP-rhamnose:rhamnosyltransferase 1 OS=Fragaria ananassa OX=3747 GN=GT4 PE=2 SV=1 && PF00201:UDP-glucoronosyl and UDP-glucosyl transferase	HB-other
novel.4589	93.7935	199.859	78.6029	37.9953	87.2008	41.4771	124.085	55.5577	1.15911	0.0413458	1	-	NC_057809.1	621696945	621704780	-	3063	-	- && sp|Q8RWJ7|SHH2_ARATH Protein SAWADEE HOMEODOMAIN HOMOLOG 2 OS=Arabidopsis thaliana OX=3702 GN=SHH2 PE=2 SV=1 && PF16719:SAWADEE domain	HB-other
123123153	5.45311	3.9576	3.45507	9.7424	19.5957	12.5396	4.2886	13.9592	-1.71208	0.0445804	1	LOC123123153	NC_057808.1	496257902	496264781	+	3575	protein_coding	casein kinase 1-like protein HD16%2C transcript variant X1 && sp|Q852L0|HD16N_ORYSJ Casein kinase 1-like protein HD16 OS=Oryza sativa subsp. japonica OX=39947 GN=HD16 PE=1 SV=1 && -	HB-other
123051696	4.36249	45.5124	139.93	196.796	244.946	182.306	63.2684	208.016	-1.71373	0.0487109	1	LOC123051696	NC_057799.1	76558415	76570141	-	4614	protein_coding	homeobox-DDT domain protein RLT3-like%2C transcript variant X1 && sp|F4JRF5|RLT3_ARATH Homeobox-DDT domain protein RLT3 OS=Arabidopsis thaliana OX=3702 GN=RLT3 PE=3 SV=1 && PF15613:Williams-Beuren syndrome DDT (WSD), D-TOX E motif|PF02791:DDT domain|PF00046:Homeodomain	HB-other
123060548	381.718	1109.12	399.925	419.897	227.31	271.048	630.253	306.085	1.04197	0.0493974	0.524651	LOC123060548	NC_057800.1	107764666	107767073	-	1641	protein_coding	phosphoenolpyruvate/phosphate translocator 3%2C chloroplastic-like && sp|Q5VQL3|PPT3_ORYSJ Phosphoenolpyruvate/phosphate translocator 3, chloroplastic OS=Oryza sativa subsp. japonica OX=39947 GN=PPT3 PE=2 SV=1 && PF03151:Triose-phosphate Transporter family	HB-other
123146374	3.27187	14.841	0	0	0	0	6.03762	0	5.07471	0.0497771	1	LOC123146374	NC_057811.1	494290373	494296146	-	1316	protein_coding	protein SAWADEE HOMEODOMAIN HOMOLOG 2-like%2C transcript variant X1 && sp|Q8RWJ7|SHH2_ARATH Protein SAWADEE HOMEODOMAIN HOMOLOG 2 OS=Arabidopsis thaliana OX=3702 GN=SHH2 PE=2 SV=1 && PF16719:SAWADEE domain	HB-other
123101783	46.8968	69.258	210.759	45.7893	2.93935	8.68124	108.971	19.1366	2.51081	0.00768752	1	LOC123101783	NC_057806.1	674883984	674885936	+	1590	protein_coding	GDSL esterase/lipase At5g55050-like && sp|Q9FJ25|GDL81_ARATH GDSL esterase/lipase At5g41890 OS=Arabidopsis thaliana OX=3702 GN=At5g41890 PE=3 SV=1 && PF00657:GDSL-like Lipase/Acylhydrolase	HB-PHD
123134547	177.771	389.824	77.7391	100.347	92.0997	92.5999	215.111	95.0154	1.17828	0.0458968	1	LOC123134547	NC_057810.1	608329722	608331612	+	1567	protein_coding	GDSL esterase/lipase At2g23540-like && sp|Q0WPI9|GDL59_ARATH GDSL esterase/lipase At3g53100 OS=Arabidopsis thaliana OX=3702 GN=At3g53100 PE=2 SV=1 && PF00657:GDSL-like Lipase/Acylhydrolase	HB-PHD
123131654	8.72498	20.7774	20.7304	41.8923	66.6253	49.1937	16.7443	52.5704	-1.64158	0.00355778	1	LOC123131654	NC_057809.1	11732366	11734821	+	974	protein_coding	uncharacterized LOC123131654 && - && PF16053:Mitochondrial 28S ribosomal protein S34	HD-ZIP
123093319	1390.54	222.615	84.6493	126.651	14.6968	132.148	565.936	91.1652	2.63369	0.00717406	0.453748	LOC123093319	NC_057804.1	570563520	570568865	-	2136	protein_coding	sucrose transport protein SUT1-like && sp|Q9LKH3|SUT1_ORYSI Sucrose transport protein SUT1 OS=Oryza sativa subsp. indica OX=39946 GN=SUT1 PE=3 SV=1 && PF13347:MFS/sugar transport protein	HD-ZIP
novel.3244	0	5.9364	4.31884	22.4075	12.7372	28.9375	3.41841	21.3607	-2.62172	0.00783487	1	-	NC_057804.1	643452394	643453181	-	788	-	- && - && -	HD-ZIP
123054499	51.2593	35.6184	169.299	234.792	297.854	246.933	85.3921	259.86	-1.60213	0.00828901	0.46416	LOC123054499	NC_057799.1	559981886	559988335	+	2935	protein_coding	transducin beta-like protein 3 && sp|Q5U2W5|TBL3_RAT Transducin beta-like protein 3 OS=Rattus norvegicus OX=10116 GN=Tbl3 PE=2 SV=1 && PF08625:Utp13 specific WD40 associated domain|PF00400:WD domain, G-beta repeat	HD-ZIP
123098382	19.6312	16.8198	22.458	3.89696	5.8787	5.7875	19.6363	5.18772	1.92169	0.00875334	1	LOC123098382	NC_057805.1	432565348	432566790	-	1171	protein_coding	homeobox-leucine zipper protein HOX12-like && sp|A2XDK5|HOX12_ORYSI Homeobox-leucine zipper protein HOX12 OS=Oryza sativa subsp. indica OX=39946 GN=HOX12 PE=2 SV=1 && PF00046:Homeodomain	HD-ZIP
novel.1713	13.0875	30.6714	38.8696	6.81968	10.7776	2.89375	27.5428	6.83035	2.01731	0.0116985	1	-	NC_057800.1	131449424	131450385	+	783	-	- && - && PF13976:GAG-pre-integrase domain	HD-ZIP
123139161	87.2498	114.77	63.9188	51.6347	37.2318	32.7958	88.6464	40.5541	1.12702	0.012887	1	LOC123139161	NC_057810.1	677347811	677362143	+	5006	protein_coding	uncharacterized LOC123139161%2C transcript variant X21 && sp|Q6AST1|HOX32_ORYSJ Homeobox-leucine zipper protein HOX32 OS=Oryza sativa subsp. japonica OX=39947 GN=HOX32 PE=2 SV=1 && -	HD-ZIP
123136954	42.5343	2.9682	13.8203	2.92272	2.93935	2.89375	19.7743	2.91861	2.7553	0.0134209	1	LOC123136954	NC_057810.1	286200843	286202828	-	1743	protein_coding	pectate lyase-like && sp|P40973|PLY_LILLO Pectate lyase OS=Lilium longiflorum OX=4690 PE=2 SV=1 && PF00544:Pectate lyase|PF04431:Pectate lyase, N terminus	HD-ZIP
123137483	75.2529	90.0354	143.385	251.354	219.472	159.156	102.891	209.994	-1.02636	0.013537	1	LOC123137483	NC_057810.1	463654729	463658758	+	663	protein_coding	39S ribosomal protein L41-A%2C mitochondrial-like && sp|Q6DJI4|RM41A_XENLA 39S ribosomal protein L41-A, mitochondrial OS=Xenopus laevis OX=8355 GN=mrpl41-a PE=2 SV=1 && PF09809:Mitochondrial ribosomal protein L27	HD-ZIP
123043723	772.161	1260.5	2200.02	2771.71	3455.7	2623.67	1410.89	2950.36	-1.06401	0.0170115	0.488312	LOC123043723	NC_057798.1	104222880	104224244	-	689	protein_coding	60S ribosomal protein L22-2-like && sp|Q9M9W1|RL222_ARATH 60S ribosomal protein L22-2 OS=Arabidopsis thaliana OX=3702 GN=RPL22B PE=2 SV=1 && PF01776:Ribosomal L22e protein family	HD-ZIP
123129774	53.4405	17.8092	19.0029	10.7166	9.79784	5.7875	30.0842	8.76732	1.77384	0.0182997	1	LOC123129774	NC_057809.1	595290688	595296533	+	1644	protein_coding	vacuolar fusion protein MON1 homolog && sp|Q5JL08|MON1_ORYSJ Vacuolar fusion protein MON1 homolog OS=Oryza sativa subsp. japonica OX=39947 GN=MON1 PE=3 SV=1 && PF03164:Trafficking protein Mon1	HD-ZIP
novel.4078	34.8999	12.8622	3.45507	4.8712	1.95957	0.964583	17.0724	2.59845	2.70965	0.0205874	1	-	NC_057807.1	659414537	659415138	-	602	-	- && - && -	HD-ZIP
123070337	837.598	145.442	64.7826	132.497	48.9892	97.4229	349.274	92.9695	1.90883	0.0234663	0.499063	LOC123070337	NC_057801.1	458286904	458290553	+	1787	protein_coding	probable choline kinase 2%2C transcript variant X1 && sp|Q8L518|CK2_ARATH Probable choline kinase 2 OS=Arabidopsis thaliana OX=3702 GN=At1g74320 PE=2 SV=1 && PF01633:Choline/ethanolamine kinase	HD-ZIP
123133826	928.12	1559.29	510.487	427.691	571.214	473.61	999.3	490.838	1.02551	0.0269959	0.504675	LOC123133826	NC_057810.1	155851855	155852841	+	905	protein_coding	putative homeobox-leucine zipper protein HOX26 && sp|Q67UX6|HOX26_ORYSJ Putative homeobox-leucine zipper protein HOX26 OS=Oryza sativa subsp. japonica OX=39947 GN=HOX26 PE=3 SV=1 && PF00046:Homeodomain	HD-ZIP
123143037	26.1749	75.1944	133.884	167.569	250.825	158.192	78.4178	192.195	-1.28963	0.0310109	1	LOC123143037	NC_057811.1	10403142	10405376	+	963	protein_coding	uncharacterized LOC123143037 && - && PF16053:Mitochondrial 28S ribosomal protein S34	HD-ZIP
123098591	1220.41	262.191	139.93	199.719	22.535	204.492	540.843	142.249	1.9264	0.0317976	0.510712	LOC123098591	NC_057805.1	457696241	457701697	-	2118	protein_coding	sucrose transport protein SUT1-like && sp|Q9LKH3|SUT1_ORYSI Sucrose transport protein SUT1 OS=Oryza sativa subsp. indica OX=39946 GN=SUT1 PE=3 SV=1 && PF13347:MFS/sugar transport protein	HD-ZIP
novel.1316	184.315	303.746	123.519	63.3256	141.089	84.8833	203.86	96.4326	1.07957	0.0338193	1	-	NC_057798.1	580059857	580061708	-	1673	-	- && sp|Q9ZT94|POLR2_ARATH Retrovirus-related Pol polyprotein from transposon RE2 OS=Arabidopsis thaliana OX=3702 GN=RE2 PE=4 SV=1 && PF13976:GAG-pre-integrase domain|PF14223:gag-polypeptide of LTR copia-type	HD-ZIP
123190871	18.5406	2.9682	0	0	0	0	7.16959	0	5.31899	0.0350457	1	LOC123190871	NC_057797.1	751143281	751151925	+	1896	protein_coding	rust resistance kinase Lr10-like && sp|P93604|LRK10_WHEAT Rust resistance kinase Lr10 OS=Triticum aestivum OX=4565 GN=LRK10 PE=2 SV=1 && PF00069:Protein kinase domain	HD-ZIP
123076970	720.901	622.333	210.759	148.084	304.713	256.579	517.998	236.459	1.13086	0.0362559	0.514383	LOC123076970	NC_057802.1	19070331	19076187	+	2742	protein_coding	LEAF RUST 10 DISEASE-RESISTANCE LOCUS RECEPTOR-LIKE PROTEIN KINASE-like 2.4%2C transcript variant X1 && sp|Q9FF31|LRL21_ARATH LEAF RUST 10 DISEASE-RESISTANCE LOCUS RECEPTOR-LIKE PROTEIN KINASE-like 2.1 OS=Arabidopsis thaliana OX=3702 GN=LRK10L-2.1 PE=3 SV=1 && PF00069:Protein kinase domain|PF14380:Wall-associated receptor kinase C-terminal|PF13947:Wall-associated receptor kinase galacturonan-bind…	HD-ZIP
123144841	45.8061	105.866	152.023	177.312	203.795	245.004	101.232	208.704	-1.04075	0.0374613	1	LOC123144841	NC_057811.1	314067017	314073295	+	664	protein_coding	39S ribosomal protein L41-A%2C mitochondrial-like && sp|Q6DJI4|RM41A_XENLA 39S ribosomal protein L41-A, mitochondrial OS=Xenopus laevis OX=8355 GN=mrpl41-a PE=2 SV=1 && -	HD-ZIP
123190872	470.058	85.0884	38.0058	72.0937	53.8881	56.9104	197.717	60.9641	1.69617	0.0375533	1	LOC123190872	NC_057797.1	751140444	751146715	-	6098	protein_coding	rust resistance kinase Lr10-like && sp|P93604|LRK10_WHEAT Rust resistance kinase Lr10 OS=Triticum aestivum OX=4565 GN=LRK10 PE=2 SV=1 && -	HD-ZIP
123190354	26.1749	33.6396	180.528	217.255	242.986	209.314	80.114	223.185	-1.47448	0.0391628	1	LOC123190354	NC_057797.1	700368411	700374761	+	2979	protein_coding	transducin beta-like protein 3 && sp|Q5U2W5|TBL3_RAT Transducin beta-like protein 3 OS=Rattus norvegicus OX=10116 GN=Tbl3 PE=2 SV=1 && PF08625:Utp13 specific WD40 associated domain|PF00400:WD domain, G-beta repeat	HD-ZIP
123172352	473.33	64.311	42.3246	83.7846	7.83827	53.0521	193.322	48.225	2.00219	0.0418681	1	LOC123172352	NW_025225742.1	3381	7049	-	2330	protein_coding	rust resistance kinase Lr10-like%2C transcript variant X3 && sp|P93604|LRK10_WHEAT Rust resistance kinase Lr10 OS=Triticum aestivum OX=4565 GN=LRK10 PE=2 SV=1 && PF00069:Protein kinase domain	HD-ZIP
123078790	881.223	200.848	57.0087	149.059	32.3329	152.404	379.693	111.265	1.77024	0.0477172	0.522917	LOC123078790	NC_057802.1	347451758	347455466	+	1794	protein_coding	probable choline kinase 2%2C transcript variant X1 && sp|Q8L518|CK2_ARATH Probable choline kinase 2 OS=Arabidopsis thaliana OX=3702 GN=At1g74320 PE=2 SV=1 && PF01633:Choline/ethanolamine kinase	HD-ZIP
123086738	127.603	16.8198	12.0928	12.6651	5.8787	22.1854	52.1718	13.5764	1.93833	0.047906	1	LOC123086738	NC_057803.1	532039452	532046020	+	3586	protein_coding	probable sucrose-phosphate synthase 5 && sp|Q53JI9|SPSA5_ORYSJ Probable sucrose-phosphate synthase 5 OS=Oryza sativa subsp. japonica OX=39947 GN=SPS5 PE=2 SV=1 && PF13579:Glycosyl transferase 4-like domain|PF05116:Sucrose-6F-phosphate phosphohydrolase|PF00534:Glycosyl transferases group 1	HD-ZIP
123115436	4.36249	3.9576	0.863768	15.5878	15.6765	12.5396	3.06129	14.6013	-2.28247	0.0148628	1	LOC123115436	NC_057795.1	198682347	198690463	+	1228	protein_coding	thioredoxin-like 2%2C chloroplastic%2C transcript variant X1 && sp|Q5TKD8|TRL2_ORYSJ Thioredoxin-like 2, chloroplastic OS=Oryza sativa subsp. japonica OX=39947 GN=Os05g0200100 PE=2 SV=1 && PF00085:Thioredoxin	HRT-like
123149941	39.2624	19.788	22.458	8.76816	12.7372	9.64583	27.1695	10.3837	1.38359	0.0322123	1	LOC123149941	NC_057812.1	743880460	743892057	-	7732	pseudogene	- && sp|Q9M2U3|ALPL_ARATH Protein ALP1-like OS=Arabidopsis thaliana OX=3702 GN=At3g55350 PE=2 SV=1 && -	HRT-like
123105149	0	3.9576	3.45507	12.6651	14.6968	8.68124	2.47089	12.0144	-2.25388	0.0398357	1	LOC123105149	NC_057806.1	597714212	597715662	-	1451	protein_coding	uncharacterized LOC123105149 && sp|P0C7R1|PPR74_ARATH Pentatricopeptide repeat-containing protein DWY1, chloroplastic OS=Arabidopsis thaliana OX=3702 GN=DYW1 PE=1 SV=1 && PF14432:DYW family of nucleic acid deaminases	HRT-like
123113441	1.09062	4.947	7.77391	12.6651	13.717	24.1146	4.60385	16.8322	-1.84585	0.0427812	1	LOC123113441	NC_057807.1	587342133	587343334	-	1202	protein_coding	uncharacterized LOC123113441 && sp|P0C7R1|PPR74_ARATH Pentatricopeptide repeat-containing protein DWY1, chloroplastic OS=Arabidopsis thaliana OX=3702 GN=DYW1 PE=1 SV=1 && PF14432:DYW family of nucleic acid deaminases	HRT-like
123062039	87.2498	22.7562	21.5942	8.76816	8.81805	25.0792	43.8667	14.2218	1.62039	0.0459054	1	LOC123062039	NC_057800.1	527151949	527153272	-	1324	protein_coding	probable serine acetyltransferase 1 && sp|Q8W0E4|SAT1_ORYSJ Probable serine acetyltransferase 1 OS=Oryza sativa subsp. japonica OX=39947 GN=SAT1 PE=2 SV=1 && PF00132:Bacterial transferase hexapeptide (six repeats)|PF06426:Serine acetyltransferase, N-terminal	HRT-like
123098504	256.296	96.9612	54.4174	33.1241	6.85849	7.71666	135.892	15.8998	3.09415	0.000113476	1	LOC123098504	NC_057805.1	447840242	447842079	+	1705	protein_coding	heat stress transcription factor A-2d-like%2C transcript variant X2 && sp|Q8H7Y6|HFA2D_ORYSJ Heat stress transcription factor A-2d OS=Oryza sativa subsp. japonica OX=39947 GN=HSFA2D PE=2 SV=2 && PF00447:HSF-type DNA-binding	HSF
123102585	509.321	175.124	228.035	100.347	83.2816	90.6708	304.16	91.433	1.7331	0.000425655	0.17064	LOC123102585	NC_057806.1	122485951	122491903	-	2455	protein_coding	calmodulin-binding protein 60 D-like%2C transcript variant X1 && sp|C0SV51|CB60C_ARATH Calmodulin-binding protein 60 C OS=Arabidopsis thaliana OX=3702 GN=CBP60C PE=2 SV=1 && PF07887:Calmodulin binding protein-like	HSF
123045377	291.196	55.4064	151.159	74.0422	19.5957	32.7958	165.921	42.1446	1.97634	0.00571631	1	LOC123045377	NC_057798.1	449588579	449590211	-	1313	protein_coding	uncharacterized LOC123045377 && sp|Q56XJ7|Y4276_ARATH Uncharacterized protein At4g22758 OS=Arabidopsis thaliana OX=3702 GN=At4g22758 PE=2 SV=1 && -	HSF
123097784	623.836	1094.28	2399.55	695.607	328.228	442.743	1372.55	488.859	1.4896	0.00757433	0.45547	LOC123097784	NC_057805.1	339324438	339327598	+	1967	protein_coding	omega-3 fatty acid desaturase%2C endoplasmic reticulum-like && sp|P48621|FAD3C_SOYBN Omega-3 fatty acid desaturase, chloroplastic OS=Glycine max OX=3847 GN=FAD7 PE=2 SV=1 && PF11960:Domain of unknown function (DUF3474)|PF00487:Fatty acid desaturase	HSF
123092458	1277.12	1624.6	3030.1	1242.16	560.436	627.943	1977.27	810.178	1.28734	0.00874057	0.46416	LOC123092458	NC_057804.1	417826327	417829219	+	1728	protein_coding	omega-3 fatty acid desaturase%2C chloroplastic-like && sp|P48621|FAD3C_SOYBN Omega-3 fatty acid desaturase, chloroplastic OS=Glycine max OX=3847 GN=FAD7 PE=2 SV=1 && PF11960:Domain of unknown function (DUF3474)|PF00487:Fatty acid desaturase	HSF
123078537	62.1655	15.8304	13.8203	6.81968	6.85849	6.75208	30.6054	6.81008	2.16202	0.0100373	1	LOC123078537	NC_057795.1	359405511	359407232	-	1613	pseudogene	- && sp|Q9LZW3|PUB16_ARATH U-box domain-containing protein 16 OS=Arabidopsis thaliana OX=3702 GN=PUB16 PE=2 SV=1 && -	HSF
123085130	119.968	119.717	287.635	37.9953	105.817	35.6896	175.774	59.8339	1.55608	0.0110521	1	LOC123085130	NC_057803.1	60333589	60334684	+	1011	protein_coding	high molecular mass early light-inducible protein HV58%2C chloroplastic-like && sp|P14895|ELI5_HORVU High molecular mass early light-inducible protein HV58, chloroplastic OS=Hordeum vulgare OX=4513 PE=2 SV=1 && PF00504:Chlorophyll A-B binding protein	HSF
123119771	23.9937	25.7244	18.1391	6.81968	5.8787	8.68124	22.6191	7.12654	1.66331	0.0132789	1	LOC123119771	NC_057808.1	114886520	114892469	-	2998	protein_coding	calmodulin-binding protein 60 D-like%2C transcript variant X6 && sp|Q0WVV6|CB60D_ARATH Calmodulin-binding protein 60 D OS=Arabidopsis thaliana OX=3702 GN=CBP60D PE=2 SV=1 && PF07887:Calmodulin binding protein-like	HSF
123085571	720.901	1584.03	2450.51	963.523	450.701	527.627	1585.15	647.283	1.29233	0.0152017	0.484289	LOC123085571	NC_057803.1	132515762	132518627	-	1699	protein_coding	omega-3 fatty acid desaturase%2C chloroplastic-like && sp|P48621|FAD3C_SOYBN Omega-3 fatty acid desaturase, chloroplastic OS=Glycine max OX=3847 GN=FAD7 PE=2 SV=1 && PF00487:Fatty acid desaturase|PF11960:Domain of unknown function (DUF3474)	HSF
123130861	154.868	83.1096	29.3681	43.8408	27.4339	18.3271	89.1154	29.8673	1.57466	0.0222831	1	LOC123130861	NC_057809.1	511548529	511549894	-	1366	pseudogene	- && sp|A3F5L3|DES2_SORBI Fatty acid desaturase DES2 OS=Sorghum bicolor OX=4558 GN=DES2 PE=2 SV=1 && PF00487:Fatty acid desaturase	HSF
123053219	311.918	23.7456	49.2348	52.6089	13.717	24.1146	128.299	30.1468	2.08802	0.0236293	1	LOC123053219	NC_057799.1	374326576	374328249	-	1296	protein_coding	uncharacterized LOC123053219 && sp|Q56XJ7|Y4276_ARATH Uncharacterized protein At4g22758 OS=Arabidopsis thaliana OX=3702 GN=At4g22758 PE=2 SV=1 && -	HSF
123119294	518.046	531.308	148.568	145.162	149.907	219.925	399.307	171.664	1.21723	0.0238515	0.499063	LOC123119294	NC_057808.1	41271832	41278355	+	2806	protein_coding	cation/H(+) antiporter 19-like && sp|Q9LUN4|CHX19_ARATH Cation/H(+) antiporter 19 OS=Arabidopsis thaliana OX=3702 GN=CHX19 PE=2 SV=1 && PF00999:Sodium/hydrogen exchanger family	HSF
novel.5677	61.0749	65.3004	43.1884	25.3302	35.2722	21.2208	56.5212	27.2744	1.04956	0.0288691	1	-	NC_057813.1	246282654	246283791	-	1043	-	- && - && -	HSF
123112198	1027.37	516.467	339.461	380.928	270.42	255.614	627.765	302.321	1.0536	0.0298836	0.510712	LOC123112198	NC_057807.1	420321197	420326573	+	1815	protein_coding	heat stress transcription factor B-1-like && sp|Q67TP9|HSFB1_ORYSJ Heat stress transcription factor B-1 OS=Oryza sativa subsp. japonica OX=39947 GN=HSFB1 PE=2 SV=1 && PF00447:HSF-type DNA-binding	HSF
123106847	3.27187	4.947	4.31884	0	0	0	4.17924	0	4.54689	0.0321419	1	LOC123106847	NC_057806.1	312494349	312497908	-	1144	protein_coding	neo-calmodulin-like%2C transcript variant X2 && sp|Q0IUU4|CML2_ORYSJ Putative calmodulin-like protein 2 OS=Oryza sativa subsp. japonica OX=39947 GN=CML2 PE=3 SV=2 && PF13499:EF-hand domain pair	HSF
123062801	508.23	175.124	171.026	181.209	49.969	103.21	284.793	111.463	1.35255	0.0323371	0.510712	LOC123062801	NC_057800.1	638597550	638600650	-	2078	protein_coding	U-box domain-containing protein 4-like%2C transcript variant X1 && sp|O22193|PUB4_ARATH U-box domain-containing protein 4 OS=Arabidopsis thaliana OX=3702 GN=PUB4 PE=1 SV=3 && PF00514:Armadillo/beta-catenin-like repeat	HSF
123100767	0	0	2.5913	14.6136	0	29.9021	0.863768	14.8386	-4.04292	0.0338503	1	LOC123100767	NC_057805.1	513415079	513417127	+	1731	protein_coding	4-hydroxyphenylacetaldehyde oxime monooxygenase-like && sp|O48958|C71E1_SORBI 4-hydroxyphenylacetaldehyde oxime monooxygenase OS=Sorghum bicolor OX=4558 GN=CYP71E1 PE=1 SV=1 && PF00067:Cytochrome P450	HSF
123107251	42.5343	0	0	0	0	0.964583	14.1781	0.321528	5.34317	0.0363726	1	LOC123107251	NC_057806.1	478284253	478288927	-	1551	protein_coding	cytochrome P450 71A1-like && sp|A0A068Q6L2|C7317_PRUMU Cytochrome P450 736A117 OS=Prunus mume OX=102107 GN=CYP736A117 PE=2 SV=1 && PF00067:Cytochrome P450	HSF
123145295	202.856	166.219	52.6898	61.3771	39.1914	79.0958	140.588	59.8881	1.22926	0.0374868	1	LOC123145295	NC_057811.1	390177533	390179187	-	1655	protein_coding	fatty acid desaturase DES2-like && sp|A3F5L3|DES2_SORBI Fatty acid desaturase DES2 OS=Sorghum bicolor OX=4558 GN=DES2 PE=2 SV=1 && PF11960:Domain of unknown function (DUF3474)|PF00487:Fatty acid desaturase	HSF
123189129	320.643	45.5124	257.403	105.218	26.4542	80.0604	207.853	70.5775	1.55806	0.0379897	1	LOC123189129	NC_057797.1	506332081	506333785	-	1350	protein_coding	uncharacterized LOC123189129 && sp|Q56XJ7|Y4276_ARATH Uncharacterized protein At4g22758 OS=Arabidopsis thaliana OX=3702 GN=At4g22758 PE=2 SV=1 && -	HSF
123103610	257.387	22.7562	24.1855	46.7635	7.83827	19.2917	101.443	24.6311	2.04039	0.0423467	1	LOC123103610	NC_057806.1	399451593	399454866	+	2091	protein_coding	uncharacterized LOC123103610 && - && PF07690:Major Facilitator Superfamily	HSF
123159889	10.9062	4.947	8.63768	0	2.93935	0	8.16364	0.979784	3.06219	0.0478518	1	LOC123159889	NC_057794.1	498752286	498755510	-	2961	protein_coding	cation/H(+) antiporter 15-like && sp|Q9SIT5|CHX15_ARATH Cation/H(+) antiporter 15 OS=Arabidopsis thaliana OX=3702 GN=CHX15 PE=2 SV=1 && PF00999:Sodium/hydrogen exchanger family	HSF
123053191	0	0	0.863768	4.8712	3.91914	4.82291	0.287923	4.53775	-3.69678	0.048901	1	LOC123053191	NC_057799.1	369655508	369657573	+	2066	protein_coding	pentatricopeptide repeat-containing protein At5g61800-like && sp|Q9FLS9|PP441_ARATH Pentatricopeptide repeat-containing protein At5g61800 OS=Arabidopsis thaliana OX=3702 GN=PCMP-E8 PE=2 SV=1 && PF13041:PPR repeat family	HSF
123112307	743.805	909.259	376.603	271.813	136.19	236.323	676.555	214.775	1.65504	0.000395781	0.162574	LOC123112307	NC_057807.1	437552817	437559242	-	2354	protein_coding	cellulose synthase-like protein E6 && sp|Q651X6|CSLE6_ORYSJ Cellulose synthase-like protein E6 OS=Oryza sativa subsp. japonica OX=39947 GN=CSLE6 PE=2 SV=1 && PF03552:Cellulose synthase	LBD
123123132	3804.09	5574.28	1957.3	1197.34	1426.57	1694.77	3778.56	1439.56	1.39215	0.0017805	0.306149	LOC123123132	NC_057808.1	493792732	493803840	-	4181	protein_coding	probable aldehyde oxidase 2 && sp|Q852M1|ALDO2_ORYSJ Probable aldehyde oxidase 2 OS=Oryza sativa subsp. japonica OX=39947 GN=Os03g0790900 PE=2 SV=1 && PF01315:Aldehyde oxidase and xanthine dehydrogenase, a/b hammerhead domain|PF01799:[2Fe-2S] binding domain|PF03450:CO dehydrogenase flavoprotein C-terminal domain|PF00941:FAD binding domain in molybdopterin dehydrogenase|PF02738:Molybdopterin-bindi…	LBD
123085019	220.306	177.103	201.258	114.96	77.4029	100.317	199.555	97.5599	1.03207	0.00247581	1	LOC123085019	NC_057803.1	40804280	40806113	+	1744	protein_coding	probable protein phosphatase 2C 29 && sp|Q8H063|P2C29_ORYSJ Probable protein phosphatase 2C 29 OS=Oryza sativa subsp. japonica OX=39947 GN=Os03g0207400 PE=2 SV=1 && PF00481:Protein phosphatase 2C	LBD
123098328	315.19	169.187	196.939	111.063	88.1805	100.317	227.105	99.8535	1.18435	0.00249963	1	LOC123098328	NC_057805.1	423295480	423297143	-	1587	protein_coding	probable protein phosphatase 2C 29%2C transcript variant X1 && sp|Q8H063|P2C29_ORYSJ Probable protein phosphatase 2C 29 OS=Oryza sativa subsp. japonica OX=39947 GN=Os03g0207400 PE=2 SV=1 && PF00481:Protein phosphatase 2C	LBD
123095801	592.208	160.283	28.5043	46.7635	27.4339	53.0521	260.332	42.4165	2.61672	0.00250858	1	LOC123095801	NC_057805.1	16447003	16449774	-	1314	protein_coding	suppressor of disruption of TFIIS-like && - && -	LBD
123090795	4008.04	655.972	215.942	276.684	251.804	335.675	1626.65	288.054	2.49733	0.00301061	0.379761	LOC123090795	NC_057804.1	30607742	30610349	-	1376	protein_coding	suppressor of disruption of TFIIS-like && - && -	LBD
123110595	173.409	59.364	151.159	44.815	37.2318	51.1229	127.977	44.3899	1.5272	0.00331114	1	LOC123110595	NC_057807.1	95742204	95745778	+	2109	protein_coding	probable protein phosphatase 2C 78 && sp|Q2QN36|P2C78_ORYSJ Probable protein phosphatase 2C 78 OS=Oryza sativa subsp. japonica OX=39947 GN=Os12g0580900 PE=2 SV=1 && PF00481:Protein phosphatase 2C	LBD
123148717	215.943	44.523	37.142	30.2014	10.7776	24.1146	99.2028	21.6979	2.19042	0.00560474	1	LOC123148717	NC_057812.1	621744071	621749438	+	1567	protein_coding	choline monooxygenase%2C chloroplastic-like%2C transcript variant X1 && sp|Q9SZR0|CHMO_ARATH Choline monooxygenase, chloroplastic OS=Arabidopsis thaliana OX=3702 GN=At4g29890 PE=2 SV=2 && PF00355:Rieske [2Fe-2S] domain|PF00848:Ring hydroxylating alpha subunit (catalytic domain)	LBD
123160696	587.846	72.2262	63.0551	49.6862	62.7062	38.5833	241.042	50.3252	2.25901	0.00615472	1	LOC123160696	NC_057813.1	581940477	581945752	-	1560	protein_coding	choline monooxygenase%2C chloroplastic-like && sp|Q9SZR0|CHMO_ARATH Choline monooxygenase, chloroplastic OS=Arabidopsis thaliana OX=3702 GN=At4g29890 PE=2 SV=2 && PF00355:Rieske [2Fe-2S] domain|PF00848:Ring hydroxylating alpha subunit (catalytic domain)	LBD
123105343	803.789	1989.68	477.664	213.358	456.579	428.275	1090.38	366.071	1.57455	0.00707563	0.453748	LOC123105343	NC_057806.1	614706497	614718459	-	4514	protein_coding	indole-3-acetaldehyde oxidase-like && sp|Q852M1|ALDO2_ORYSJ Probable aldehyde oxidase 2 OS=Oryza sativa subsp. japonica OX=39947 GN=Os03g0790900 PE=2 SV=1 && PF01315:Aldehyde oxidase and xanthine dehydrogenase, a/b hammerhead domain|PF03450:CO dehydrogenase flavoprotein C-terminal domain|PF02738:Molybdopterin-binding domain of aldehyde dehydrogenase|PF01799:[2Fe-2S] binding domain|PF00941:FAD bin…	LBD
123106211	128.693	176.113	272.087	378.979	468.337	349.179	192.298	398.832	-1.05056	0.00818812	0.46416	LOC123106211	NC_057806.1	713261484	713264262	-	1308	protein_coding	serine/arginine-rich splicing factor RS31-like%2C transcript variant X1 && sp|P92964|SRS31_ARATH Serine/arginine-rich splicing factor RS31 OS=Arabidopsis thaliana OX=3702 GN=RS31 PE=1 SV=2 && PF00076:RNA recognition motif. (a.k.a. RRM, RBD, or RNP domain)	LBD
123102395	215.943	17.8092	67.3739	23.3817	21.5552	24.1146	100.375	23.0172	2.12292	0.00861419	1	LOC123102395	NC_057806.1	79972434	79974891	+	1469	protein_coding	serine/threonine-protein kinase SAPK9-like && sp|Q75V57|SAPK9_ORYSJ Serine/threonine-protein kinase SAPK9 OS=Oryza sativa subsp. japonica OX=39947 GN=SAPK9 PE=1 SV=1 && PF00069:Protein kinase domain	LBD
novel.5223	167.956	68.2686	88.1043	44.815	41.1509	52.0875	108.11	46.0178	1.23002	0.0122079	1	-	NC_057812.1	454467249	454470014	+	2766	-	- && sp|Q10Q08|RFA1B_ORYSJ Replication protein A 70 kDa DNA-binding subunit B OS=Oryza sativa subsp. japonica OX=39947 GN=RPA1B PE=1 SV=1 && -	LBD
123087169	1523.6	968.623	351.554	326.37	302.753	472.646	947.925	367.256	1.36763	0.0123112	0.46416	LOC123087169	NC_057803.1	583420771	583423290	-	1232	protein_coding	suppressor of disruption of TFIIS-like && - && -	LBD
123119626	99.2466	38.5866	64.7826	29.2272	23.5148	29.9021	67.5386	27.548	1.29167	0.0144858	1	LOC123119626	NC_057808.1	90077794	90081422	-	2151	protein_coding	probable protein phosphatase 2C 78 && sp|Q2QN36|P2C78_ORYSJ Probable protein phosphatase 2C 78 OS=Oryza sativa subsp. japonica OX=39947 GN=Os12g0580900 PE=2 SV=1 && PF00481:Protein phosphatase 2C	LBD
123146158	11.9968	4.947	7.77391	0.97424	0	0.964583	8.23925	0.646274	3.66571	0.0147588	1	LOC123146158	NC_057795.1	661178535	661180706	-	1259	lncRNA	uncharacterized LOC123146158 && - && PF14223:gag-polypeptide of LTR copia-type	LBD
123076710	3.27187	8.9046	8.63768	32.1499	26.4542	13.5042	6.93805	24.0361	-1.78016	0.0195192	1	LOC123076710	NC_057802.1	351077	355534	+	2427	protein_coding	cellulose synthase-like protein H1 && sp|Q339N5|CSLH1_ORYSJ Cellulose synthase-like protein H1 OS=Oryza sativa subsp. japonica OX=39947 GN=CSLH1 PE=2 SV=2 && PF03552:Cellulose synthase	LBD
novel.2371	210.49	380.919	73.4203	75.9907	68.5849	108.998	221.61	84.5245	1.38984	0.0220986	1	-	NC_057801.1	826626307	826644727	-	3397	-	- && sp|Q94HW2|POLR1_ARATH Retrovirus-related Pol polyprotein from transposon RE1 OS=Arabidopsis thaliana OX=3702 GN=RE1 PE=2 SV=1 && PF07727:Reverse transcriptase (RNA-dependent DNA polymerase)	LBD
123117790	33.8093	4.947	9.50145	3.89696	1.95957	2.89375	16.0859	2.91676	2.45609	0.0226731	1	LOC123117790	NC_057807.1	698581226	698583107	+	1646	protein_coding	uncharacterized LOC123117790 && - && -	LBD
123183352	111.243	22.7562	21.5942	21.4333	5.8787	14.4687	51.8646	13.9269	1.8931	0.0259286	1	LOC123183352	NC_057796.1	489427065	489428932	-	1577	protein_coding	metacaspase-1-like && sp|Q7XJE6|MCA1_ARATH Metacaspase-1 OS=Arabidopsis thaliana OX=3702 GN=AMC1 PE=1 SV=1 && PF00656:Caspase domain	LBD
novel.5702	330.459	599.577	216.806	138.342	227.31	184.235	382.28	183.296	1.06016	0.02595	0.501043	-	NC_057813.1	376803386	376814481	-	4959	-	- && - && PF14223:gag-polypeptide of LTR copia-type	LBD
123157623	65.4373	35.6184	44.9159	21.4333	27.4339	10.6104	48.6572	19.8259	1.29398	0.0260415	1	LOC123157623	NC_057813.1	369028796	369037154	+	2246	lncRNA	uncharacterized LOC123157623%2C transcript variant X4 && sp|O22607|MSI4_ARATH WD-40 repeat-containing protein MSI4 OS=Arabidopsis thaliana OX=3702 GN=MSI4 PE=1 SV=3 && -	LBD
123068919	575.849	139.505	98.4696	104.244	38.2116	127.325	271.275	89.9267	1.59195	0.0310559	0.510712	LOC123068919	NC_057801.1	117832076	117834890	+	2319	protein_coding	auxin-responsive protein IAA2-like%2C transcript variant X1 && sp|P0C127|IAA16_ORYSJ Auxin-responsive protein IAA16 OS=Oryza sativa subsp. japonica OX=39947 GN=IAA16 PE=2 SV=1 && PF02309:AUX/IAA family	LBD
123102425	51.2593	15.8304	33.687	7.79392	14.6968	13.5042	33.5922	11.9983	1.48294	0.0316834	1	LOC123102425	NC_057806.1	85401789	85405406	-	2151	protein_coding	probable protein phosphatase 2C 78%2C transcript variant X1 && sp|Q2QN36|P2C78_ORYSJ Probable protein phosphatase 2C 78 OS=Oryza sativa subsp. japonica OX=39947 GN=Os12g0580900 PE=2 SV=1 && PF00481:Protein phosphatase 2C	LBD
123099201	620.564	24.735	60.4638	55.5317	27.4339	82.9541	235.254	55.3066	2.08784	0.0345032	1	LOC123099201	NC_057805.1	511953671	511955930	-	1456	protein_coding	metacaspase-1-like && sp|Q7XJE6|MCA1_ARATH Metacaspase-1 OS=Arabidopsis thaliana OX=3702 GN=AMC1 PE=1 SV=1 && PF00656:Caspase domain	LBD
123121700	1705.73	530.319	133.02	332.216	184.199	263.331	789.691	259.915	1.60291	0.0345656	0.514047	LOC123121700	NC_057808.1	352848005	352852792	-	2591	protein_coding	65-kDa microtubule-associated protein 6-like && sp|Q9SIS3|MA656_ARATH 65-kDa microtubule-associated protein 6 OS=Arabidopsis thaliana OX=3702 GN=MAP65-6 PE=1 SV=1 && PF03999:Microtubule associated protein (MAP65/ASE1 family)	LBD
123187832	1065.54	132.58	31.0956	70.1452	114.635	120.573	409.738	101.784	2.00868	0.0364304	0.514383	LOC123187832	NC_057797.1	106067273	106069652	+	1343	protein_coding	uncharacterized LOC123187832 && - && PF13419:Haloacid dehalogenase-like hydrolase	LBD
123070258	63.2561	25.7244	29.3681	20.459	11.7574	15.4333	39.4495	15.8833	1.30809	0.0368922	1	LOC123070258	NC_057801.1	441281723	441285417	-	3435	lncRNA	uncharacterized LOC123070258 && sp|Q94HW2|POLR1_ARATH Retrovirus-related Pol polyprotein from transposon RE1 OS=Arabidopsis thaliana OX=3702 GN=RE1 PE=2 SV=1 && -	LBD
123069014	32.7187	27.7032	18.1391	9.7424	7.83827	13.5042	26.187	10.3616	1.33258	0.0376541	1	LOC123069014	NC_057801.1	137596829	137609635	+	7388	protein_coding	uncharacterized LOC123069014%2C transcript variant X11 && - && PF14223:gag-polypeptide of LTR copia-type	LBD
123108286	107.972	224.594	354.145	129.574	108.756	98.3874	228.903	112.239	1.02963	0.0393011	1	LOC123108286	NC_057806.1	664336205	664338200	+	1456	protein_coding	beta-carotene 3-hydroxylase%2C chloroplastic-like && sp|O49814|BCH2_CAPAN Beta-carotene hydroxylase 2, chloroplastic OS=Capsicum annuum OX=4072 GN=CA2 PE=1 SV=2 && PF04116:Fatty acid hydroxylase superfamily	LBD
123052041	2282.67	618.375	541.583	586.492	381.136	509.3	1147.54	492.309	1.22063	0.0398746	0.518085	LOC123052041	NC_057799.1	116899781	116904298	-	1432	protein_coding	serine/threonine-protein kinase SAPK2 && sp|Q0D4J7|SAPK2_ORYSJ Serine/threonine-protein kinase SAPK2 OS=Oryza sativa subsp. japonica OX=39947 GN=SAPK2 PE=1 SV=1 && PF00069:Protein kinase domain	LBD
123112159	3461.64	671.803	120.064	549.471	242.007	422.487	1417.83	404.655	1.80876	0.0447696	0.522131	LOC123112159	NC_057807.1	413457281	413462261	-	2654	protein_coding	65-kDa microtubule-associated protein 6-like && sp|Q9SIS3|MA656_ARATH 65-kDa microtubule-associated protein 6 OS=Arabidopsis thaliana OX=3702 GN=MAP65-6 PE=1 SV=1 && PF03999:Microtubule associated protein (MAP65/ASE1 family)	LBD
123153874	5.45311	4.947	3.45507	0	0.979784	0	4.6184	0.326595	3.72479	0.0467933	1	LOC123153874	NC_057812.1	722090967	722092793	+	1022	pseudogene	- && sp|Q75H77|SAPKA_ORYSJ Serine/threonine-protein kinase SAPK10 OS=Oryza sativa subsp. japonica OX=39947 GN=SAPK10 PE=1 SV=1 && PF00069:Protein kinase domain	LBD
123110571	362.087	32.6502	110.562	89.63	30.3733	45.3354	168.433	55.1129	1.61072	0.046837	1	LOC123110571	NC_057807.1	91883864	91886337	+	1506	protein_coding	serine/threonine-protein kinase SAPK9-like && sp|Q75V57|SAPK9_ORYSJ Serine/threonine-protein kinase SAPK9 OS=Oryza sativa subsp. japonica OX=39947 GN=SAPK9 PE=1 SV=1 && PF00069:Protein kinase domain	LBD
123136136	91.6123	126.643	310.956	362.417	345.864	358.825	176.404	355.702	-1.00971	0.0477713	0.522917	LOC123136136	NC_057810.1	131944232	131951287	-	4244	protein_coding	rDNA transcriptional regulator pol5-like && sp|Q6DRL5|MBB1A_DANRE Myb-binding protein 1A-like protein OS=Danio rerio OX=7955 GN=mybbp1a PE=1 SV=1 && PF04931:DNA polymerase phi	LBD
123113608	1050.27	742.05	435.339	448.15	184.199	477.468	742.553	369.939	1.00484	0.0481117	0.522917	LOC123113608	NC_057807.1	609133217	609137919	-	4014	pseudogene	- && sp|O23888|ALDO2_MAIZE Indole-3-acetaldehyde oxidase OS=Zea mays OX=4577 GN=AO2 PE=2 SV=1 && PF03450:CO dehydrogenase flavoprotein C-terminal domain|PF01799:[2Fe-2S] binding domain|PF00941:FAD binding domain in molybdopterin dehydrogenase|PF01315:Aldehyde oxidase and xanthine dehydrogenase, a/b hammerhead domain|PF02738:Molybdopterin-binding domain of aldehyde dehydrogenase	LBD
123044161	3063.56	676.75	386.104	597.209	448.741	537.273	1375.47	527.741	1.38181	0.0481797	0.522917	LOC123044161	NC_057798.1	173071385	173076030	-	1486	protein_coding	serine/threonine-protein kinase SAPK2-like && sp|Q0D4J7|SAPK2_ORYSJ Serine/threonine-protein kinase SAPK2 OS=Oryza sativa subsp. japonica OX=39947 GN=SAPK2 PE=1 SV=1 && PF00069:Protein kinase domain	LBD
novel.4772	16.3593	13.8516	7.77391	4.8712	1.95957	3.85833	12.6616	3.56303	1.82286	0.0482148	1	-	NC_057810.1	716192131	716192774	+	644	-	- && sp|P10978|POLX_TOBAC Retrovirus-related Pol polyprotein from transposon TNT 1-94 OS=Nicotiana tabacum OX=4097 PE=2 SV=1 && -	LBD
123113584	11.9968	9.894	5.18261	22.4075	55.8477	33.7604	9.02449	37.3385	-2.06106	0.00255896	1	LOC123113584	NC_057807.1	607290556	607292183	-	1628	protein_coding	protein WHAT'S THIS FACTOR 9%2C mitochondrial-like && sp|Q9ZUZ6|WTF9_ARATH Protein WHAT'S THIS FACTOR 9, mitochondrial OS=Arabidopsis thaliana OX=3702 GN=WTF9 PE=4 SV=1 && PF11955:Plant organelle RNA recognition domain	LSD
123053538	150.506	355.195	618.458	909.94	923.936	834.364	374.719	889.413	-1.24609	0.0157119	0.484289	LOC123053538	NC_057799.1	419175966	419178005	+	790	protein_coding	60S ribosomal protein L34 && sp|P40590|RL34_PEA 60S ribosomal protein L34 OS=Pisum sativum OX=3888 GN=RPL34 PE=2 SV=1 && PF01199:Ribosomal protein L34e	LSD
123160062	170.137	25.7244	26.7768	12.6651	3.91914	30.8666	74.2128	15.817	2.22742	0.0193935	1	LOC123160062	NC_057813.1	388311656	388313639	+	848	protein_coding	protein LOL4-like && sp|Q84UR0|LOL4_ORYSJ Protein LOL4 OS=Oryza sativa subsp. japonica OX=39947 GN=LOL4 PE=2 SV=1 && PF06943:LSD1 zinc finger	LSD
123045663	116.697	330.46	703.971	991.776	1208.07	817.002	383.709	1005.62	-1.38916	0.0212982	0.499063	LOC123045663	NC_057798.1	497031285	497033186	+	820	protein_coding	60S ribosomal protein L34 && sp|P40590|RL34_PEA 60S ribosomal protein L34 OS=Pisum sativum OX=3888 GN=RPL34 PE=2 SV=1 && PF01199:Ribosomal protein L34e	LSD
123165465	856.139	2317.18	3585.5	4951.09	6254.94	4357.02	2252.94	5187.68	-1.20313	0.021829	0.499063	LOC123165465	NC_057814.1	374341718	374344485	-	747	protein_coding	60S ribosomal protein L34-like && sp|P40590|RL34_PEA 60S ribosomal protein L34 OS=Pisum sativum OX=3888 GN=RPL34 PE=2 SV=1 && PF01199:Ribosomal protein L34e	LSD
123189432	106.881	376.961	723.838	1085.3	1054.25	989.662	402.56	1043.07	-1.37279	0.0248123	0.501043	LOC123189432	NC_057797.1	562579685	562581571	+	783	protein_coding	60S ribosomal protein L34 && sp|P40590|RL34_PEA 60S ribosomal protein L34 OS=Pisum sativum OX=3888 GN=RPL34 PE=2 SV=1 && PF01199:Ribosomal protein L34e	LSD
123144270	1527.96	858.799	362.783	449.124	283.158	452.389	916.515	394.89	1.21433	0.0257048	0.501043	LOC123144270	NC_057794.1	442627115	442628324	-	980	protein_coding	CASP-like protein 1D1 && sp|Q6YT98|CSPL7_ORYSJ CASP-like protein 1D1 OS=Oryza sativa subsp. japonica OX=39947 GN=Os07g0442900 PE=2 SV=1 && PF04535:Domain of unknown function (DUF588)	LSD
123151028	128.693	6.9258	0.863768	2.92272	0	9.64583	45.4943	4.18952	3.43767	0.0264356	1	LOC123151028	NC_057812.1	443956520	443958542	+	879	protein_coding	protein LOL4-like && sp|Q84UR0|LOL4_ORYSJ Protein LOL4 OS=Oryza sativa subsp. japonica OX=39947 GN=LOL4 PE=2 SV=1 && PF06943:LSD1 zinc finger	LSD
123071429	117.787	165.23	147.704	426.717	387.015	345.321	143.574	386.351	-1.42709	4.55592e-06	0.0295879	LOC123071429	NC_057801.1	642818955	642824231	+	2146	protein_coding	fructokinase-like 1%2C chloroplastic && sp|Q9M394|SCKL1_ARATH Fructokinase-like 1, chloroplastic OS=Arabidopsis thaliana OX=3702 GN=FLN1 PE=1 SV=1 && PF00294:pfkB family carbohydrate kinase	MIKC_MADS
123079770	86.1592	170.177	165.843	423.794	418.368	332.781	140.726	391.648	-1.47477	0.000159881	0.123611	LOC123079770	NC_057802.1	473162923	473168100	+	2087	protein_coding	fructokinase-like 1%2C chloroplastic && sp|Q9M394|SCKL1_ARATH Fructokinase-like 1, chloroplastic OS=Arabidopsis thaliana OX=3702 GN=FLN1 PE=1 SV=1 && PF00294:pfkB family carbohydrate kinase	MIKC_MADS
123104541	203.946	273.074	246.174	107.166	53.8881	97.4229	241.065	86.1591	1.48451	0.000216589	1	LOC123104541	NC_057806.1	533743901	533746066	-	1522	protein_coding	protein STAY-GREEN%2C chloroplastic-like && sp|Q652K1|SGR_ORYSJ Protein STAY-GREEN, chloroplastic OS=Oryza sativa subsp. japonica OX=39947 GN=SGR PE=1 SV=1 && PF12638:Staygreen protein	MIKC_MADS
123135400	1185.51	828.128	1027.02	576.75	437.963	494.831	1013.55	503.181	1.01015	0.000861654	0.247607	LOC123135400	NC_057810.1	13785896	13789350	-	1771	protein_coding	uncharacterized LOC123135400%2C transcript variant X1 && - && -	MIKC_MADS
123062614	125.422	277.032	236.672	509.527	620.203	424.416	213.042	518.049	-1.28091	0.00180077	0.306149	LOC123062614	NC_057800.1	615085841	615091888	+	2247	protein_coding	fructokinase-like 1%2C chloroplastic%2C transcript variant X2 && sp|Q9M394|SCKL1_ARATH Fructokinase-like 1, chloroplastic OS=Arabidopsis thaliana OX=3702 GN=FLN1 PE=1 SV=1 && PF00294:pfkB family carbohydrate kinase	MIKC_MADS
123121490	384.99	258.233	357.6	189.977	135.21	162.05	333.608	162.412	1.03835	0.00232007	0.328056	LOC123121490	NC_057808.1	324971804	324977135	+	1855	protein_coding	putative receptor-like protein kinase At4g00960 && sp|Q9M0X5|CRK25_ARATH Cysteine-rich receptor-like protein kinase 25 OS=Arabidopsis thaliana OX=3702 GN=CRK25 PE=3 SV=1 && PF07714:Protein tyrosine kinase	MIKC_MADS
123161015	364.268	242.403	357.6	191.925	108.756	149.51	321.424	150.064	1.09886	0.00398484	0.388816	LOC123161015	NC_057813.1	725866345	725868871	-	2185	pseudogene	- && sp|Q8VYV9|APF1_ARATH Aspartyl protease family protein 1 OS=Arabidopsis thaliana OX=3702 GN=APF1 PE=2 SV=1 && PF14543:Xylanase inhibitor N-terminal	MIKC_MADS
123144808	18.5406	30.6714	76.8754	103.269	198.896	119.608	42.0291	140.591	-1.73539	0.00450888	1	LOC123144808	NC_057811.1	310727394	310730554	-	829	protein_coding	40S ribosomal protein S11-like && sp|Q9M5M1|RS11_EUPES 40S ribosomal protein S11 OS=Euphorbia esula OX=3993 GN=RPS11 PE=2 SV=1 && PF16205:Ribosomal_S17 N-terminal|PF00366:Ribosomal protein S17	MIKC_MADS
123187526	305.374	683.676	578.725	1187.6	1071.88	1089.01	522.591	1116.17	-1.09433	0.0047191	0.408765	LOC123187526	NC_057797.1	67453287	67457832	-	2583	protein_coding	fructokinase-like 2%2C chloroplastic%2C transcript variant X3 && sp|F4I0K2|SCKL2_ARATH Fructokinase-like 2, chloroplastic OS=Arabidopsis thaliana OX=3702 GN=FLN2 PE=1 SV=2 && PF00294:pfkB family carbohydrate kinase	MIKC_MADS
123168555	509.321	240.424	393.878	198.745	62.7062	159.156	381.208	140.202	1.4428	0.00612241	0.440813	LOC123168555	NC_057814.1	623190931	623193300	+	2116	protein_coding	aspartyl protease family protein 1-like%2C transcript variant X1 && sp|Q8VYV9|APF1_ARATH Aspartyl protease family protein 1 OS=Arabidopsis thaliana OX=3702 GN=APF1 PE=2 SV=1 && PF14543:Xylanase inhibitor N-terminal|PF14541:Xylanase inhibitor C-terminal	MIKC_MADS
123119287	2330.66	1345.58	1406.21	1069.72	649.597	806.391	1694.15	841.901	1.00867	0.00812274	0.46416	LOC123119287	NC_057808.1	40488551	40490267	+	1520	protein_coding	heavy metal-associated isoprenylated plant protein 35-like && sp|F4JZL7|HIP33_ARATH Heavy metal-associated isoprenylated plant protein 33 OS=Arabidopsis thaliana OX=3702 GN=HIPP33 PE=2 SV=1 && PF00403:Heavy-metal-associated domain	MIKC_MADS
123140870	50.1686	26.7138	6.91014	8.76816	0.979784	0.964583	27.9309	3.57084	2.96408	0.00823934	1	LOC123140870	NC_057811.1	25403434	25404312	+	879	protein_coding	heavy metal-associated isoprenylated plant protein 27-like && sp|Q67ZW1|HIP27_ARATH Heavy metal-associated isoprenylated plant protein 27 OS=Arabidopsis thaliana OX=3702 GN=HIPP27 PE=1 SV=1 && PF00403:Heavy-metal-associated domain	MIKC_MADS
123180782	19.6312	0	69.1014	1.94848	0	2.89375	29.5775	1.61408	4.19597	0.00852553	1	LOC123180782	NC_057796.1	143477978	143485827	+	1399	protein_coding	MADS-box transcription factor 58-like%2C transcript variant X2 && sp|Q2V0P1|MAD58_ORYSJ MADS-box transcription factor 58 OS=Oryza sativa subsp. japonica OX=39947 GN=MADS58 PE=2 SV=1 && PF01486:K-box region|PF00319:SRF-type transcription factor (DNA-binding and dimerisation domain)	MIKC_MADS
123115657	38.1718	0	0.863768	0	0	0	13.0119	0	6.18072	0.0121755	1	LOC123115657	NC_057807.1	55908585	55909149	+	565	protein_coding	glutaredoxin-C1-like && sp|Q7G8Y5|GRXC1_ORYSJ Glutaredoxin-C1 OS=Oryza sativa subsp. japonica OX=39947 GN=GRXC1 PE=3 SV=1 && PF00462:Glutaredoxin	MIKC_MADS
123078294	52.3499	147.421	242.719	402.361	372.318	369.435	147.496	381.371	-1.36832	0.0122459	0.46416	LOC123078294	NC_057802.1	231232767	231255213	+	1875	protein_coding	suppressor of mec-8 and unc-52 protein homolog 1-like%2C transcript variant X1 && sp|Q8W117|SMU1_ARATH Suppressor of mec-8 and unc-52 protein homolog 1 OS=Arabidopsis thaliana OX=3702 GN=SMU1 PE=1 SV=1 && PF17814:LisH-like dimerisation domain|PF00400:WD domain, G-beta repeat	MIKC_MADS
123104640	916.123	325.513	453.478	330.267	176.361	235.358	565.038	247.329	1.19148	0.015995	0.484289	LOC123104640	NC_057806.1	545153986	545158183	-	2294	protein_coding	aspartyl protease family protein 1-like && sp|Q8VYV9|APF1_ARATH Aspartyl protease family protein 1 OS=Arabidopsis thaliana OX=3702 GN=APF1 PE=2 SV=1 && PF14541:Xylanase inhibitor C-terminal|PF14543:Xylanase inhibitor N-terminal	MIKC_MADS
123147946	214.853	379.93	143.385	99.3724	86.221	150.475	246.056	112.023	1.13462	0.0201538	0.499063	LOC123147946	NC_057812.1	520197617	520202286	-	3565	protein_coding	O-fucosyltransferase 8-like && sp|F4HZX7|OFUT8_ARATH O-fucosyltransferase 8 OS=Arabidopsis thaliana OX=3702 GN=OFUT8 PE=2 SV=1 && -	MIKC_MADS
123091317	334.821	180.071	121.791	115.935	96.9986	92.5999	212.228	101.844	1.05766	0.0252452	1	LOC123091317	NC_057795.1	354657599	354660201	-	2449	lncRNA	uncharacterized LOC123091317 && sp|Q84NC2|MAD31_ORYSJ MADS-box transcription factor 31 OS=Oryza sativa subsp. japonica OX=39947 GN=MADS31 PE=2 SV=1 && -	MIKC_MADS
123063138	187.587	13.8516	25.913	12.6651	22.535	19.2917	75.7839	18.1639	2.05837	0.0261922	1	LOC123063138	NC_057800.1	677321918	677352781	-	870	protein_coding	MADS-box transcription factor 51-like && sp|Q9XJ61|MAD51_ORYSJ MADS-box transcription factor 51 OS=Oryza sativa subsp. japonica OX=39947 GN=MADS51 PE=2 SV=1 && PF00319:SRF-type transcription factor (DNA-binding and dimerisation domain)	MIKC_MADS
123071428	482.055	251.308	133.884	168.543	109.736	100.317	289.082	126.199	1.19472	0.0267194	0.502685	LOC123071428	NC_057801.1	642821286	642825990	-	2584	protein_coding	O-fucosyltransferase 19-like && sp|Q9SH89|OFT19_ARATH O-fucosyltransferase 19 OS=Arabidopsis thaliana OX=3702 GN=OFUT19 PE=2 SV=1 && -	MIKC_MADS
123058434	533.314	461.06	207.304	174.389	255.724	161.085	400.56	197.066	1.02265	0.0270708	0.504906	LOC123058434	NC_057794.1	478633903	478638646	+	2687	protein_coding	O-fucosyltransferase 19-like && sp|Q9SH89|OFT19_ARATH O-fucosyltransferase 19 OS=Arabidopsis thaliana OX=3702 GN=OFUT19 PE=2 SV=1 && PF10250:GDP-fucose protein O-fucosyltransferase	MIKC_MADS
123046457	893.22	1960.99	3162.25	4043.09	4400.21	4056.07	2005.49	4166.46	-1.05468	0.0277982	0.507066	LOC123046457	NC_057798.1	644052127	644054265	-	776	protein_coding	40S ribosomal protein S11-like && sp|Q9M5M1|RS11_EUPES 40S ribosomal protein S11 OS=Euphorbia esula OX=3993 GN=RPS11 PE=2 SV=1 && PF16205:Ribosomal_S17 N-terminal|PF00366:Ribosomal protein S17	MIKC_MADS
123147884	303.193	129.611	96.742	69.171	102.877	59.8041	176.515	77.2841	1.18999	0.0291054	1	LOC123147884	NC_057812.1	137282912	137288694	+	4508	lncRNA	uncharacterized LOC123147884%2C transcript variant X1 && sp|Q96254|GDI1_ARATH Guanosine nucleotide diphosphate dissociation inhibitor 1 OS=Arabidopsis thaliana OX=3702 GN=GDI1 PE=1 SV=1 && -	MIKC_MADS
123041743	86.1592	8.9046	0	2.92272	0.979784	5.7875	31.6879	3.23	3.29034	0.0296331	1	LOC123041743	NC_057798.1	595103052	595103909	+	759	protein_coding	heavy metal-associated isoprenylated plant protein 28-like && sp|B3H6D0|HIP45_ARATH Heavy metal-associated isoprenylated plant protein 45 OS=Arabidopsis thaliana OX=3702 GN=HIPP45 PE=3 SV=1 && PF00403:Heavy-metal-associated domain	MIKC_MADS
123147534	645.648	1507.85	2161.15	2730.79	3329.31	2735.56	1438.21	2931.89	-1.0273	0.0297952	0.510712	LOC123147534	NC_057812.1	455335920	455341241	+	1213	protein_coding	uncharacterized LOC123147534 && sp|Q69UI2|RS131_ORYSJ 40S ribosomal protein S13-1 OS=Oryza sativa subsp. japonica OX=39947 GN=Os08g0117200 PE=3 SV=2 && PF08069:Ribosomal S13/S15 N-terminal domain|PF13405:EF-hand domain|PF00312:Ribosomal protein S15|PF13499:EF-hand domain pair	MIKC_MADS
123142959	9.8156	26.7138	33.687	54.5574	63.686	48.2291	23.4055	55.4908	-1.23614	0.0321762	1	LOC123142959	NC_057811.1	6464459	6465969	-	1041	protein_coding	probable nucleolar protein 5-1 && - && -	MIKC_MADS
123119393	33.8093	0	0	0	0	0	11.2698	0	5.97402	0.0404553	1	LOC123119393	NC_057808.1	52075348	52075950	+	603	protein_coding	glutaredoxin-C1-like && sp|Q7G8Y5|GRXC1_ORYSJ Glutaredoxin-C1 OS=Oryza sativa subsp. japonica OX=39947 GN=GRXC1 PE=3 SV=1 && PF00462:Glutaredoxin	MIKC_MADS
123190193	773.251	1713.64	3155.34	3662.17	4094.52	3794.67	1880.75	3850.45	-1.03353	0.0432752	0.520802	LOC123190193	NC_057797.1	681798168	681800312	-	846	protein_coding	40S ribosomal protein S11 && sp|Q9M5M1|RS11_EUPES 40S ribosomal protein S11 OS=Euphorbia esula OX=3993 GN=RPS11 PE=2 SV=1 && PF00366:Ribosomal protein S17|PF16205:Ribosomal_S17 N-terminal	MIKC_MADS
123169374	1710.1	1913.5	1090.08	572.853	502.629	679.066	1571.22	584.849	1.42556	4.05573e-05	0.0774692	LOC123169374	NC_057814.1	102824188	102825749	+	1285	protein_coding	putative anthocyanidin reductase && sp|Q5XLY0|ANR_GINBI Putative anthocyanidin reductase OS=Ginkgo biloba OX=3311 PE=2 SV=1 && PF13460:NAD(P)H-binding	M-type_MADS
123145543	430.796	482.827	522.58	268.89	182.24	173.625	478.734	208.252	1.20121	0.000269099	0.140942	LOC123145543	NC_057811.1	423445517	423449722	+	3072	protein_coding	formin-like protein 16 && sp|A3AB67|FH16_ORYSJ Formin-like protein 16 OS=Oryza sativa subsp. japonica OX=39947 GN=FH16 PE=2 SV=1 && PF02181:Formin Homology 2 Domain	M-type_MADS
123046552	125.422	231.52	196.939	349.752	643.718	341.462	184.627	444.977	-1.26831	0.00337265	0.381101	LOC123046552	NC_057798.1	660250786	660253296	-	993	protein_coding	multiple organellar RNA editing factor 2%2C chloroplastic-like && sp|Q9C7Y2|MORF5_ARATH Multiple organellar RNA editing factor 5, chloroplastic/mitochondrial OS=Arabidopsis thaliana OX=3702 GN=MORF5 PE=1 SV=1 && -	M-type_MADS
123158077	6.54373	13.8516	18.1391	36.0469	66.6253	33.7604	12.8448	45.4775	-1.81198	0.00434991	1	LOC123158077	NC_057813.1	716672741	716674643	-	783	protein_coding	uncharacterized LOC123158077 && - && -	M-type_MADS
123080185	2248.86	1375.27	2092.91	1278.2	739.737	776.489	1905.68	931.476	1.0327	0.00683485	0.449961	LOC123080185	NC_057802.1	523812265	523816820	-	2224	protein_coding	E3 ubiquitin-protein ligase RGLG2-like && sp|Q9LY87|RGLG2_ARATH E3 ubiquitin-protein ligase RGLG2 OS=Arabidopsis thaliana OX=3702 GN=RGLG2 PE=1 SV=1 && -	M-type_MADS
123048206	1.09062	6.9258	21.5942	46.7635	62.7062	38.5833	9.87021	49.351	-2.30153	0.00699418	1	LOC123048206	NC_057794.1	315257341	315259270	+	1930	protein_coding	pentatricopeptide repeat-containing protein At3g60050-like && sp|Q7X6A5|PPR81_ARATH Pentatricopeptide repeat-containing protein At1g55630 OS=Arabidopsis thaliana OX=3702 GN=At1g55630 PE=2 SV=1 && PF13041:PPR repeat family|PF13812:Pentatricopeptide repeat domain|PF01535:PPR repeat	M-type_MADS
123054371	572.577	326.502	399.925	271.813	147.947	192.917	433.001	204.226	1.08378	0.00713815	0.453748	LOC123054371	NC_057799.1	543379906	543383871	+	1971	protein_coding	glycosyltransferase BC10-like%2C transcript variant X3 && sp|Q65XS5|BC10_ORYSJ Glycosyltransferase BC10 OS=Oryza sativa subsp. japonica OX=39947 GN=BC10 PE=1 SV=1 && PF02485:Core-2/I-Branching enzyme	M-type_MADS
123128421	275.927	490.743	582.18	255.251	194.977	190.987	449.617	213.738	1.07357	0.00721906	0.453748	LOC123128421	NC_057809.1	550815808	550820083	+	3188	protein_coding	formin-like protein 16 && sp|A3AB67|FH16_ORYSJ Formin-like protein 16 OS=Oryza sativa subsp. japonica OX=39947 GN=FH16 PE=2 SV=1 && PF02181:Formin Homology 2 Domain	M-type_MADS
123123268	323.915	234.488	337.733	198.745	117.574	127.325	298.712	147.881	1.01445	0.00724442	0.453748	LOC123123268	NC_057808.1	505812788	505815936	+	1462	protein_coding	uncharacterized LOC123123268 && - && PF04601:Domain of unknown function (DUF569)	M-type_MADS
123128482	100.337	57.3852	44.9159	30.2014	24.4946	24.1146	67.5461	26.2702	1.35885	0.00822353	1	LOC123128482	NC_057795.1	423984277	423986450	-	2174	protein_coding	protein ENL-like && - && PF05553:Cotton fibre expressed protein	M-type_MADS
780673	797.245	67.2792	31.9594	80.8619	30.3733	35.6896	298.828	48.9749	2.60856	0.0088632	0.46416	LOC780673	NC_057801.1	731996494	732027972	-	879	protein_coding	MADS-box transcription factor 51 && sp|Q9XJ61|MAD51_ORYSJ MADS-box transcription factor 51 OS=Oryza sativa subsp. japonica OX=39947 GN=MADS51 PE=2 SV=1 && PF00319:SRF-type transcription factor (DNA-binding and dimerisation domain)	M-type_MADS
123160750	50.1686	72.2262	69.9652	126.651	290.996	91.6354	64.12	169.761	-1.40336	0.00892211	1	LOC123160750	NC_057813.1	203470716	203478646	+	1194	protein_coding	putative tRNA (cytidine(34)-2'-O)-methyltransferase && sp|P74516|TRML_SYNY3 Putative tRNA (cytidine(34)-2'-O)-methyltransferase OS=Synechocystis sp. (strain PCC 6803 / Kazusa) OX=1111708 GN=slr0992 PE=3 SV=1 && PF00588:SpoU rRNA Methylase family	M-type_MADS
123065111	1.09062	1.9788	1.72754	19.4848	7.83827	8.68124	1.59899	12.0014	-2.8974	0.00913601	1	LOC123065111	NC_057801.1	159617009	159618051	+	1043	protein_coding	agamous-like MADS-box protein AGL80 && sp|Q9FJK3|AGL80_ARATH Agamous-like MADS-box protein AGL80 OS=Arabidopsis thaliana OX=3702 GN=AGL80 PE=1 SV=1 && PF00319:SRF-type transcription factor (DNA-binding and dimerisation domain)	M-type_MADS
123072685	18.5406	4.947	12.0928	80.8619	76.4231	9.64583	11.8601	55.6436	-2.2337	0.0102443	1	LOC123072685	NC_057801.1	825209827	825214697	+	2904	lncRNA	uncharacterized LOC123072685 && sp|Q5F4K8|PAT_PINPS Aspartate aminotransferase OS=Pinus pinaster OX=71647 GN=AAT PE=1 SV=1 && -	M-type_MADS
123187584	177.771	346.29	1213.59	1658.16	2111.43	1743.97	579.219	1837.85	-1.66527	0.0102954	0.46416	LOC123187584	NC_057797.1	74115714	74119542	-	2085	protein_coding	probable nucleolar protein 5-2%2C transcript variant X1 && sp|Q9MAB3|NOP5B_ARATH Probable nucleolar protein 5-2 OS=Arabidopsis thaliana OX=3702 GN=NOP5-2 PE=1 SV=1 && PF08156:NOP5NT (NUC127) domain|PF01798:snoRNA binding domain, fibrillarin	M-type_MADS
123119900	31.6281	119.717	118.336	221.152	230.249	241.146	89.8939	230.849	-1.35798	0.0111423	1	LOC123119900	NC_057808.1	135241782	135244326	+	971	protein_coding	uncharacterized LOC123119900 && - && -	M-type_MADS
123142962	69.7998	42.5442	95.0145	34.0984	1.95957	12.5396	69.1195	16.1992	2.09367	0.0132651	1	LOC123142962	NC_057811.1	6973468	6976852	+	3385	protein_coding	LRR receptor-like serine/threonine-protein kinase RGI5 && sp|Q6JN46|EIX2_SOLLC Receptor-like protein EIX2 OS=Solanum lycopersicum OX=4081 GN=EIX2 PE=1 SV=2 && PF13855:Leucine rich repeat|PF08263:Leucine rich repeat N-terminal domain	M-type_MADS
123133897	353.362	134.558	432.748	154.904	91.1199	137.935	306.889	127.986	1.26198	0.0143402	0.481546	LOC123133897	NC_057795.1	488614523	488619105	-	4583	protein_coding	probable receptor-like protein kinase At1g11050 && sp|O04086|Y1105_ARATH Probable receptor-like protein kinase At1g11050 OS=Arabidopsis thaliana OX=3702 GN=At1g11050 PE=2 SV=1 && -	M-type_MADS
123183257	0	0	0.863768	4.8712	4.89892	10.6104	0.287923	6.79351	-4.27926	0.0145649	1	LOC123183257	NC_057796.1	482956752	482963509	+	2325	protein_coding	sister chromatid cohesion 1 protein 1-like%2C transcript variant X1 && sp|Q9S7T7|SCC11_ARATH Sister chromatid cohesion 1 protein 1 OS=Arabidopsis thaliana OX=3702 GN=SYN1 PE=2 SV=2 && PF04824:Conserved region of Rad21 / Rec8 like protein|PF04825:N terminus of Rad21 / Rec8 like protein	M-type_MADS
123061695	639.105	284.947	349.826	269.864	127.372	196.775	424.626	198.004	1.10012	0.0198332	0.499063	LOC123061695	NC_057800.1	469106535	469113234	+	2820	protein_coding	type IV inositol polyphosphate 5-phosphatase 3-like%2C transcript variant X1 && sp|Q8H0Z6|IP5P3_ARATH Type IV inositol polyphosphate 5-phosphatase 3 OS=Arabidopsis thaliana OX=3702 GN=IP5P3 PE=1 SV=1 && PF03372:Endonuclease/Exonuclease/phosphatase family	M-type_MADS
123104869	5.45311	13.8516	24.1855	3.89696	2.93935	1.92917	14.4967	2.92183	2.31954	0.0211358	1	LOC123104869	NC_057806.1	571226488	571228674	+	1321	protein_coding	E3 ubiquitin-protein ligase RGLG5-like%2C transcript variant X1 && sp|Q9SS90|RGLG1_ARATH E3 ubiquitin-protein ligase RGLG1 OS=Arabidopsis thaliana OX=3702 GN=RGLG1 PE=1 SV=1 && PF07002:Copine	M-type_MADS
123072470	612.93	251.308	230.626	182.183	164.604	167.837	364.955	171.541	1.08822	0.0219356	0.499063	LOC123072470	NC_057801.1	792668001	792677127	-	6429	protein_coding	uncharacterized LOC123072470%2C transcript variant X4 && - && -	M-type_MADS
123150284	2.18124	0.9894	6.91014	16.5621	24.4946	8.68124	3.36026	16.5793	-2.27414	0.0239583	1	LOC123150284	NC_057812.1	13870503	13872674	-	828	protein_coding	30S ribosomal protein S13%2C chloroplastic-like && sp|P82163|RR13_SPIOL 30S ribosomal protein S13, chloroplastic OS=Spinacia oleracea OX=3562 GN=RPS13 PE=1 SV=3 && PF00416:Ribosomal protein S13/S18	M-type_MADS
123180190	131.965	82.1202	59.6	62.3513	16.6563	25.0792	91.2285	34.6956	1.39302	0.0264907	1	LOC123180190	NC_057796.1	44945355	44954425	-	6843	protein_coding	uncharacterized LOC123180190%2C transcript variant X7 && - && -	M-type_MADS
123149350	2.18124	12.8622	14.6841	23.3817	55.8477	24.1146	9.90917	34.448	-1.78425	0.0273875	1	LOC123149350	NC_057812.1	688895261	688896643	+	816	lncRNA	uncharacterized LOC123149350 && - && -	M-type_MADS
123103944	581.302	314.629	306.638	265.967	113.655	208.35	400.856	195.991	1.03168	0.0282408	0.508852	LOC123103944	NC_057806.1	451751727	451754590	-	1909	protein_coding	thylakoidal processing peptidase 1%2C chloroplastic-like && sp|Q9M9Z2|TPP2_ARATH Probable thylakoidal processing peptidase 2, chloroplastic OS=Arabidopsis thaliana OX=3702 GN=TPP2 PE=2 SV=1 && PF10502:Signal peptidase, peptidase S26	M-type_MADS
123162193	0	0	0	5.84544	1.95957	5.7875	0	4.53083	-4.65654	0.0284793	1	LOC123162193	NC_057796.1	6661061	6661827	+	767	protein_coding	agamous-like MADS-box protein AGL61 && - && PF00319:SRF-type transcription factor (DNA-binding and dimerisation domain)	M-type_MADS
123066579	6.54373	2.9682	13.8203	18.5106	35.2722	23.15	7.77741	25.6443	-1.70654	0.0290556	1	LOC123066579	NC_057801.1	787884434	787886235	+	871	lncRNA	uncharacterized LOC123066579 && - && -	M-type_MADS
123142823	155.959	336.396	1349.21	1490.59	2132.99	1654.26	613.854	1759.28	-1.51852	0.0301632	0.510712	LOC123142823	NC_057795.1	619032539	619036357	-	2079	protein_coding	probable nucleolar protein 5-2%2C transcript variant X1 && sp|Q9MAB3|NOP5B_ARATH Probable nucleolar protein 5-2 OS=Arabidopsis thaliana OX=3702 GN=NOP5-2 PE=1 SV=1 && PF08156:NOP5NT (NUC127) domain|PF01798:snoRNA binding domain, fibrillarin	M-type_MADS
123051654	102.519	155.336	986.423	1208.06	1410.89	1250.1	414.759	1289.68	-1.63597	0.0306639	0.510712	LOC123051654	NC_057799.1	71970509	71974329	-	2053	protein_coding	probable nucleolar protein 5-2%2C transcript variant X1 && sp|Q9MAB3|NOP5B_ARATH Probable nucleolar protein 5-2 OS=Arabidopsis thaliana OX=3702 GN=NOP5-2 PE=1 SV=1 && PF08156:NOP5NT (NUC127) domain|PF01798:snoRNA binding domain, fibrillarin	M-type_MADS
123054885	13.0875	16.8198	17.2754	33.1241	25.4744	53.0521	15.7275	37.2169	-1.23954	0.031195	1	LOC123054885	NC_057799.1	603337315	603341195	+	1549	protein_coding	lipoate-protein ligase A-like && - && -	M-type_MADS
123079071	27.2656	54.417	69.9652	84.7588	102.877	126.36	50.5493	104.665	-1.04495	0.0312978	1	LOC123079071	NC_057802.1	385716192	385719845	-	1649	protein_coding	uncharacterized LOC123079071 && - && PF06219:Protein of unknown function (DUF1005)	M-type_MADS
123119650	14.1781	43.5336	22.458	60.4029	70.5444	53.0521	26.7232	61.3331	-1.19648	0.03167	1	LOC123119650	NC_057808.1	94573138	94576342	+	2367	protein_coding	pentatricopeptide repeat-containing protein At3g29230-like && sp|Q9LS72|PP261_ARATH Pentatricopeptide repeat-containing protein At3g29230 OS=Arabidopsis thaliana OX=3702 GN=PCMP-E27 PE=2 SV=1 && PF13041:PPR repeat family|PF01535:PPR repeat	M-type_MADS
123077798	19.6312	31.6608	36.2783	43.8408	65.6455	74.2729	29.1901	61.2531	-1.06378	0.0318395	1	LOC123077798	NC_057802.1	122266221	122269596	-	740	protein_coding	uncharacterized LOC123077798 && - && PF09597:IGR protein motif	M-type_MADS
123041007	77.4342	147.421	42.3246	26.3045	46.0498	39.5479	89.0598	37.3007	1.25441	0.0322399	1	LOC123041007	NC_057798.1	187210610	187218118	-	1470	protein_coding	putative anthocyanidin reductase && sp|Q5XLY0|ANR_GINBI Putative anthocyanidin reductase OS=Ginkgo biloba OX=3311 PE=2 SV=1 && PF01370:NAD dependent epimerase/dehydratase family	M-type_MADS
123130774	1515.97	594.63	537.264	497.836	297.854	464.929	882.619	420.207	1.07031	0.0334296	0.511732	LOC123130774	NC_057795.1	449965327	449969899	+	4441	protein_coding	midasin-like && sp|A0A1P8BH59|PICBP_ARATH Calmodulin binding protein PICBP OS=Arabidopsis thaliana OX=3702 GN=PICBP PE=2 SV=1 && PF07839:Plant calmodulin-binding domain	M-type_MADS
123182025	751.439	139.505	117.472	124.703	136.19	92.5999	336.139	117.831	1.51155	0.0334947	0.511732	LOC123182025	NC_057796.1	353829731	353835119	-	4477	protein_coding	F-box/FBD/LRR-repeat protein At1g13570-like%2C transcript variant X2 && sp|Q9LJF8|FBL47_ARATH F-box/LRR-repeat protein At3g26922 OS=Arabidopsis thaliana OX=3702 GN=At3g26922 PE=2 SV=2 && -	M-type_MADS
123091633	21.8124	11.8728	8.63768	5.84544	0.979784	2.89375	14.1076	3.23966	2.11618	0.0343819	1	LOC123091633	NC_057804.1	172074539	172079551	-	3352	protein_coding	type I inositol polyphosphate 5-phosphatase 10-like%2C transcript variant X3 && sp|Q66GQ6|IP5P5_ARATH Type I inositol polyphosphate 5-phosphatase 5 OS=Arabidopsis thaliana OX=3702 GN=IP5P5 PE=2 SV=1 && PF03372:Endonuclease/Exonuclease/phosphatase family	M-type_MADS
123053922	1566.13	672.792	531.217	526.089	355.662	484.221	923.381	455.324	1.01964	0.0365473	0.514383	LOC123053922	NC_057794.1	428369136	428373721	+	4455	protein_coding	uncharacterized LOC123053922 && sp|A0A1P8BH59|PICBP_ARATH Calmodulin binding protein PICBP OS=Arabidopsis thaliana OX=3702 GN=PICBP PE=2 SV=1 && -	M-type_MADS
123164430	304.284	79.152	95.8783	71.1195	73.4838	58.8395	159.771	67.8143	1.23468	0.0371717	1	LOC123164430	NC_057814.1	40135153	40146360	+	5945	protein_coding	probable 3-beta-hydroxysteroid-Delta(8)%2CDelta(7)-isomerase%2C transcript variant X16 && sp|Q6YUU5|MDR_ORYSJ Putative multidrug resistance protein OS=Oryza sativa subsp. japonica OX=39947 GN=Os02g0190300 PE=3 SV=1 && -	M-type_MADS
123159992	631.47	81.1308	137.339	117.883	96.9986	85.8479	283.313	100.243	1.49804	0.0378393	0.516515	LOC123159992	NC_057813.1	631591137	631594419	-	1734	protein_coding	probable 3-hydroxyisobutyrate dehydrogenase%2C mitochondrial%2C transcript variant X1 && sp|Q9SUC0|3HIDH_ARATH Probable 3-hydroxyisobutyrate dehydrogenase, mitochondrial OS=Arabidopsis thaliana OX=3702 GN=At4g20930 PE=1 SV=3 && PF14833:NAD-binding of NADP-dependent 3-hydroxyisobutyrate dehydrogenase|PF03446:NAD binding domain of 6-phosphogluconate dehydrogenase	M-type_MADS
123067068	34.8999	0	0	0	0	0	11.6333	0	6.01987	0.0379994	1	LOC123067068	NC_057801.1	845735118	845736415	+	1298	protein_coding	agamous-like MADS-box protein AGL28 && sp|Q4PSU4|AGL61_ARATH Agamous-like MADS-box protein AGL61 OS=Arabidopsis thaliana OX=3702 GN=AGL61 PE=1 SV=1 && PF00319:SRF-type transcription factor (DNA-binding and dimerisation domain)	M-type_MADS
123059571	15.2687	0	4.31884	0	0	0	6.52918	0	5.18562	0.0382805	1	LOC123059571	NC_057800.1	734776863	734780702	+	2001	protein_coding	F-box/FBD/LRR-repeat protein At1g13570-like%2C transcript variant X1 && sp|Q56XS8|FDL2_ARATH F-box/FBD/LRR-repeat protein At1g13780 OS=Arabidopsis thaliana OX=3702 GN=At1g13780 PE=2 SV=1 && -	M-type_MADS
123189296	9.8156	29.682	38.0058	51.6347	81.3221	53.0521	25.8345	62.0029	-1.25479	0.0384055	1	LOC123189296	NC_057797.1	536728341	536730981	-	1343	pseudogene	- && sp|Q2HWG4|ORR1_ORYSJ Two-component response regulator ORR1 OS=Oryza sativa subsp. japonica OX=39947 GN=RR1 PE=2 SV=1 && PF00072:Response regulator receiver domain	M-type_MADS
123072627	393.715	69.258	47.5072	55.5317	16.6563	78.1312	170.16	50.1064	1.76245	0.039681	1	LOC123072627	NC_057801.1	816010017	816015148	-	1939	protein_coding	E3 ubiquitin-protein ligase RGLG3-like && sp|Q8RX26|RGLG3_ARATH E3 ubiquitin-protein ligase RGLG3 OS=Arabidopsis thaliana OX=3702 GN=RGLG3 PE=1 SV=1 && PF13920:Zinc finger, C3HC4 type (RING finger)|PF07002:Copine	M-type_MADS
123189766	15.2687	31.6608	133.02	164.646	200.856	142.758	59.9833	169.42	-1.4933	0.0414967	1	LOC123189766	NC_057797.1	614876425	614882270	+	1906	protein_coding	nuclear transport factor 2-like%2C transcript variant X1 && sp|Q9FME2|NTF2_ARATH Nuclear transport factor 2 OS=Arabidopsis thaliana OX=3702 GN=NTF2 PE=1 SV=1 && PF02136:Nuclear transport factor 2 (NTF2) domain|PF00076:RNA recognition motif. (a.k.a. RRM, RBD, or RNP domain)	M-type_MADS
123126195	19.6312	54.417	44.0522	22.4075	6.85849	15.4333	39.3668	14.8998	1.40383	0.0430637	1	LOC123126195	NC_057808.1	555636769	555638521	+	1466	protein_coding	uncharacterized LOC123126195 && - && -	M-type_MADS
123165813	9.8156	11.8728	29.3681	35.0726	46.0498	40.5125	17.0188	40.545	-1.23961	0.0461803	1	LOC123165813	NC_057814.1	14265378	14267714	-	985	protein_coding	30S ribosomal protein S13%2C chloroplastic-like && sp|P42732|RR13_ARATH 30S ribosomal protein S13, chloroplastic OS=Arabidopsis thaliana OX=3702 GN=RPS13 PE=2 SV=1 && PF00416:Ribosomal protein S13/S18	M-type_MADS
123043838	110.153	307.703	1304.29	1298.66	2003.66	1566.48	574.049	1622.93	-1.49886	0.0463615	0.522917	LOC123043838	NC_057798.1	122018789	122021951	-	1946	protein_coding	nucleolar protein 56-like && sp|Q95K50|NOP56_MACFA Nucleolar protein 56 OS=Macaca fascicularis OX=9541 GN=NOP56 PE=2 SV=1 && PF01798:snoRNA binding domain, fibrillarin|PF08156:NOP5NT (NUC127) domain	M-type_MADS
123187617	67.6186	166.219	906.956	1033.67	1292.33	1030.17	380.265	1118.73	-1.55605	0.0481644	0.522917	LOC123187617	NC_057797.1	78861263	78864503	-	1983	protein_coding	nucleolar protein 56-like && sp|Q95K50|NOP56_MACFA Nucleolar protein 56 OS=Macaca fascicularis OX=9541 GN=NOP56 PE=2 SV=1 && PF01798:snoRNA binding domain, fibrillarin|PF08156:NOP5NT (NUC127) domain	M-type_MADS
123157038	2396.1	451.166	399.925	501.733	310.591	452.389	1082.4	421.571	1.36011	0.0481727	0.522917	LOC123157038	NC_057813.1	521912914	521918969	-	2239	protein_coding	E3 ubiquitin-protein ligase RGLG5-like%2C transcript variant X1 && sp|Q9LY87|RGLG2_ARATH E3 ubiquitin-protein ligase RGLG2 OS=Arabidopsis thaliana OX=3702 GN=RGLG2 PE=1 SV=1 && PF07002:Copine|PF13920:Zinc finger, C3HC4 type (RING finger)	M-type_MADS
123141969	0	0.9894	1.72754	7.79392	1.95957	12.5396	0.905645	7.43102	-2.98595	0.0493706	1	LOC123141969	NC_057811.1	454877281	454878377	+	1097	protein_coding	pathogenesis-related protein PRMS-like && sp|Q40374|PR1_MEDTR Pathogenesis-related protein PR-1 OS=Medicago truncatula OX=3880 GN=PR-1 PE=2 SV=1 && PF00188:Cysteine-rich secretory protein family	M-type_MADS
123159255	729.626	301.767	148.568	186.08	181.26	170.731	393.321	179.357	1.13203	0.0497255	0.524651	LOC123159255	NC_057813.1	42402480	42406806	-	3372	protein_coding	uncharacterized LOC123159255%2C transcript variant X4 && sp|Q8W1Y0|SSC14_ARATH Sister chromatid cohesion 1 protein 4 OS=Arabidopsis thaliana OX=3702 GN=SYN4 PE=2 SV=1 && -	M-type_MADS
123093875	393.715	327.491	269.496	1064.84	469.316	986.768	330.234	840.309	-1.34794	0.00132551	0.286947	LOC123093875	NC_057804.1	651745489	651748063	+	1022	protein_coding	stem 28 kDa glycoprotein-like && sp|P15490|VSPA_SOYBN Stem 28 kDa glycoprotein OS=Glycine max OX=3847 GN=VSPA PE=2 SV=1 && PF03767:HAD superfamily, subfamily IIIB (Acid phosphatase)	MYB
123169506	31.6281	9.894	8.63768	0	0	1.92917	16.7199	0.643055	4.68734	0.00153611	1	LOC123169506	NC_057814.1	413082605	413086825	-	1760	protein_coding	GDP-mannose transporter GONST1-like%2C transcript variant X4 && sp|Q941R4|GONS1_ARATH GDP-mannose transporter GONST1 OS=Arabidopsis thaliana OX=3702 GN=GONST1 PE=1 SV=2 && PF03151:Triose-phosphate Transporter family	MYB
123167266	2633.85	7306.72	5237.03	12449.8	14638	11167	5059.2	12751.6	-1.33366	0.00208927	0.32153	LOC123167266	NC_057814.1	29691251	29693926	-	1316	protein_coding	acid phosphatase 1-like%2C transcript variant X1 && sp|P27061|PPA1_SOLLC Acid phosphatase 1 OS=Solanum lycopersicum OX=4081 GN=APS1 PE=2 SV=1 && PF03767:HAD superfamily, subfamily IIIB (Acid phosphatase)	MYB
123138335	146.143	94.9824	197.803	71.1195	49.969	50.1583	146.31	57.0823	1.35901	0.00215741	1	LOC123138335	NC_057810.1	619884672	619885821	+	1150	protein_coding	protein PHOSPHATE-INDUCED 1-like && sp|O82161|PHI1_TOBAC Protein PHOSPHATE-INDUCED 1 OS=Nicotiana tabacum OX=4097 GN=PHI-1 PE=2 SV=1 && PF04674:Phosphate-induced protein 1 conserved region	MYB
123186524	475.511	334.417	138.203	83.7846	127.372	126.36	316.044	112.506	1.48914	0.00405914	0.388816	LOC123186524	NC_057797.1	759294982	759297171	-	1233	protein_coding	geraniol 8-hydroxylase-like && sp|D1MI46|C76BA_SWEMU Geraniol 8-hydroxylase OS=Swertia mussotii OX=137888 GN=CYP76B10 PE=1 SV=1 && PF00067:Cytochrome P450	MYB
123183429	784.158	525.372	425.838	276.684	199.876	326.029	578.456	267.53	1.11192	0.00427219	0.391667	LOC123183429	NC_057796.1	496941149	496945846	+	1671	protein_coding	UDP-glucose 4-epimerase 1-like && sp|Q8LNZ3|UGE1_ORYSJ UDP-glucose 4-epimerase 1 OS=Oryza sativa subsp. japonica OX=39947 GN=UGE-1 PE=2 SV=1 && PF16363:GDP-mannose 4,6 dehydratase	MYB
123085977	131.965	168.198	273.814	383.85	478.135	374.258	191.326	412.081	-1.10498	0.00502901	0.414498	LOC123085977	NC_057803.1	287042746	287046471	-	1494	protein_coding	peter Pan-like protein && sp|Q9ASU7|PPAN_ARATH Peter Pan-like protein OS=Arabidopsis thaliana OX=3702 GN=PPAN PE=1 SV=1 && PF04427:Brix domain	MYB
123131009	27.2656	10.8834	27.6406	5.84544	1.95957	4.82291	21.9298	4.20931	2.38088	0.0050535	1	LOC123131009	NC_057809.1	555487033	555488186	+	1154	protein_coding	protein PHOSPHATE-INDUCED 1-like && sp|O82161|PHI1_TOBAC Protein PHOSPHATE-INDUCED 1 OS=Nicotiana tabacum OX=4097 GN=PHI-1 PE=2 SV=1 && PF04674:Phosphate-induced protein 1 conserved region	MYB
123116242	10.9062	7.9152	2.5913	0	0	0	7.13758	0	5.31244	0.00529072	1	LOC123116242	NC_057807.1	408499889	408504819	+	3278	protein_coding	zinc finger MYM-type protein 1-like && - && -	MYB
123079712	468.968	391.802	720.383	326.37	117.574	174.589	527.051	206.178	1.35435	0.00548793	0.423584	LOC123079712	NC_057802.1	465099487	465101506	+	988	protein_coding	elicitor-responsive protein 1-like && sp|A2WWV5|ERG1_ORYSI Elicitor-responsive protein 1 OS=Oryza sativa subsp. indica OX=39946 GN=ERG1 PE=2 SV=2 && PF00168:C2 domain	MYB
123129893	2753.82	4448.34	1428.67	1144.73	1080.7	1348.49	2876.95	1191.31	1.27192	0.00553543	0.423584	LOC123129893	NC_057809.1	2510555	2511773	+	947	protein_coding	pathogen-related protein-like && sp|P16273|PRPX_HORVU Pathogen-related protein OS=Hordeum vulgare OX=4513 PE=2 SV=2 && -	MYB
123066511	155.959	112.792	105.38	57.4801	47.0296	70.4145	124.71	58.3081	1.09499	0.00554072	1	LOC123066511	NC_057794.1	551479522	551514267	-	5669	protein_coding	polyubiquitin 11-like%2C transcript variant X6 && sp|Q9VJ33|NEDD8_DROME NEDD8 OS=Drosophila melanogaster OX=7227 GN=Nedd8 PE=1 SV=1 && -	MYB
123071380	322.824	246.361	288.499	191.925	109.736	113.821	285.894	138.494	1.04548	0.00566787	0.425051	LOC123071380	NC_057801.1	632638747	632640551	+	1043	protein_coding	elicitor-responsive protein 1-like && sp|A2WWV5|ERG1_ORYSI Elicitor-responsive protein 1 OS=Oryza sativa subsp. indica OX=39946 GN=ERG1 PE=2 SV=2 && PF00168:C2 domain	MYB
123093290	248.662	175.124	181.391	75.0164	107.776	115.75	201.726	99.5142	1.01847	0.00590079	1	LOC123093290	NC_057804.1	566293834	566296780	+	1163	protein_coding	uncharacterized LOC123093290 && - && -	MYB
123178542	325.005	262.191	103.652	104.244	87.2008	72.3437	230.283	87.9294	1.38775	0.00599241	1	LOC123178542	NC_057796.1	488685535	488686788	+	923	protein_coding	pathogen-related protein && sp|P16273|PRPX_HORVU Pathogen-related protein OS=Hordeum vulgare OX=4513 PE=2 SV=2 && -	MYB
123130149	5354.96	5337.81	2360.68	1876.39	1834.16	2310.18	4351.15	2006.91	1.11634	0.00635152	0.445457	LOC123130149	NC_057809.1	33507995	33510789	-	1925	protein_coding	laccase-15-like && sp|Q339K6|LAC15_ORYSJ Laccase-15 OS=Oryza sativa subsp. japonica OX=39947 GN=LAC15 PE=2 SV=1 && PF00394:Multicopper oxidase|PF07731:Multicopper oxidase|PF07732:Multicopper oxidase	MYB
123106056	227.94	361.131	440.522	1176.88	466.377	824.718	343.198	822.659	-1.26064	0.0063961	0.446654	LOC123106056	NC_057806.1	692084549	692087577	+	1100	protein_coding	stem 28 kDa glycoprotein-like && sp|P15490|VSPA_SOYBN Stem 28 kDa glycoprotein OS=Glycine max OX=3847 GN=VSPA PE=2 SV=1 && PF03767:HAD superfamily, subfamily IIIB (Acid phosphatase)	MYB
123157502	105.79	183.039	272.087	86.7073	60.7466	84.8833	186.972	77.4457	1.27317	0.00653502	1	LOC123157502	NC_057813.1	726207591	726209525	-	1258	protein_coding	alpha carbonic anhydrase 7-like && sp|Q8L817|ATCA7_ARATH Alpha carbonic anhydrase 7 OS=Arabidopsis thaliana OX=3702 GN=ACA7 PE=2 SV=1 && PF00194:Eukaryotic-type carbonic anhydrase	MYB
542826	5276.43	3415.41	2059.22	1870.54	1086.58	1686.09	3583.69	1547.74	1.21118	0.00663362	0.449568	LOC542826	NC_057804.1	547241157	547241965	+	809	protein_coding	mavicyanin && sp|O82081|UCC1_ARATH Uclacyanin 1 OS=Arabidopsis thaliana OX=3702 GN=UCC1 PE=1 SV=1 && PF02298:Plastocyanin-like domain	MYB
123081753	171.228	117.739	215.942	104.244	42.1307	52.0875	168.303	66.1539	1.34772	0.0068424	1	LOC123081753	NC_057803.1	59263647	59264901	+	1255	protein_coding	mitogen-activated protein kinase kinase 9-like && sp|Q9FX43|M2K9_ARATH Mitogen-activated protein kinase kinase 9 OS=Arabidopsis thaliana OX=3702 GN=MKK9 PE=1 SV=1 && PF00069:Protein kinase domain	MYB
123082330	20.7218	42.5442	5.18261	1.94848	2.93935	5.7875	22.8162	3.55844	2.6767	0.0087885	1	LOC123082330	NC_057803.1	571259696	571261403	+	1708	protein_coding	anthocyanidin 3-O-glucoside 6''-O-acyltransferase-like && sp|Q9LJB4|5MAT_ARATH Malonyl-CoA:anthocyanidin 5-O-glucoside-6''-O-malonyltransferase OS=Arabidopsis thaliana OX=3702 GN=5MAT PE=1 SV=1 && PF02458:Transferase family	MYB
123130805	414.437	104.876	53.5536	47.7377	41.1509	63.6625	190.956	50.8504	1.90742	0.00881429	1	LOC123130805	NC_057795.1	450652809	450654855	+	1529	protein_coding	annexin D3-like%2C transcript variant X1 && sp|Q9SE45|ANXD3_ARATH Annexin D3 OS=Arabidopsis thaliana OX=3702 GN=ANN3 PE=2 SV=2 && PF00191:Annexin	MYB
123059149	10898.6	12316.1	4064.89	3185.76	4248.34	4302.04	9093.18	3912.05	1.21683	0.0092425	0.46416	LOC123059149	NC_057800.1	690810866	690813266	+	2035	protein_coding	laccase-19-like && sp|Q2R0L2|LAC19_ORYSJ Laccase-19 OS=Oryza sativa subsp. japonica OX=39947 GN=LAC19 PE=2 SV=1 && PF00394:Multicopper oxidase|PF07732:Multicopper oxidase|PF07731:Multicopper oxidase	MYB
123099511	81.7967	126.643	57.8725	28.2529	41.1509	41.4771	88.7708	36.9603	1.26287	0.00955985	1	LOC123099511	NC_057805.1	31154701	31156349	+	1649	protein_coding	phenolic glucoside malonyltransferase 1-like && sp|Q940Z5|PMAT1_ARATH Phenolic glucoside malonyltransferase 1 OS=Arabidopsis thaliana OX=3702 GN=PMAT1 PE=1 SV=1 && PF02458:Transferase family	MYB
123189889	6818.57	348.269	934.597	623.513	485.973	619.262	2700.48	576.249	2.22836	0.00963269	0.46416	LOC123189889	NC_057797.1	631253597	631256796	-	1668	protein_coding	probable low-specificity L-threonine aldolase 1 && sp|Q8RXU4|THA1_ARATH Probable low-specificity L-threonine aldolase 1 OS=Arabidopsis thaliana OX=3702 GN=THA1 PE=1 SV=1 && PF01212:Beta-eliminating lyase	MYB
123106055	97.0654	517.456	569.223	1925.1	758.353	1108.31	394.582	1263.92	-1.67899	0.0101303	0.46416	LOC123106055	NC_057806.1	692073119	692076026	+	1336	protein_coding	stem 28 kDa glycoprotein-like && sp|P15490|VSPA_SOYBN Stem 28 kDa glycoprotein OS=Glycine max OX=3847 GN=VSPA PE=2 SV=1 && PF03767:HAD superfamily, subfamily IIIB (Acid phosphatase)	MYB
123097511	85.0686	93.993	175.345	262.07	304.713	195.81	118.135	254.198	-1.10282	0.0108104	0.46416	LOC123097511	NC_057805.1	294188827	294192277	-	1430	protein_coding	peter Pan-like protein && sp|Q9ASU7|PPAN_ARATH Peter Pan-like protein OS=Arabidopsis thaliana OX=3702 GN=PPAN PE=1 SV=1 && PF04427:Brix domain	MYB
123079511	269.384	148.41	273.814	144.187	49.969	91.6354	230.536	95.2639	1.275	0.0119869	1	LOC123079511	NC_057802.1	443075076	443081911	+	2497	protein_coding	transcription factor GAMYB-like%2C transcript variant X2 && sp|A2WW87|GAM1_ORYSI Transcription factor GAMYB OS=Oryza sativa subsp. indica OX=39946 GN=GAM1 PE=2 SV=1 && PF00249:Myb-like DNA-binding domain	MYB
123150066	2691.66	7047.5	3801.44	10305.5	11440	7462.01	4513.53	9735.82	-1.10903	0.0123343	0.46416	LOC123150066	NC_057812.1	30348167	30350460	-	1154	protein_coding	acid phosphatase 1-like && sp|P27061|PPA1_SOLLC Acid phosphatase 1 OS=Solanum lycopersicum OX=4081 GN=APS1 PE=2 SV=1 && PF03767:HAD superfamily, subfamily IIIB (Acid phosphatase)	MYB
123042294	545.311	163.251	145.977	131.522	59.7668	108.033	284.846	99.7741	1.51243	0.0140181	0.478724	LOC123042294	NC_057798.1	722329655	722331398	+	1611	pseudogene	- && sp|O64637|C76C2_ARATH Cytochrome P450 76C2 OS=Arabidopsis thaliana OX=3702 GN=CYP76C2 PE=2 SV=1 && -	MYB
123071291	789.611	470.954	348.962	333.19	176.361	243.075	536.509	250.875	1.09604	0.0146268	0.484289	LOC123071291	NC_057801.1	617595690	617601077	+	2186	protein_coding	protein trichome birefringence-like 28 && sp|Q9LY46|TBL29_ARATH Protein ESKIMO 1 OS=Arabidopsis thaliana OX=3702 GN=ESK1 PE=1 SV=1 && PF13839:GDSL/SGNH-like Acyl-Esterase family found in Pmr5 and Cas1p|PF14416:PMR5 N terminal Domain	MYB
123179507	51.2593	40.5654	20.7304	16.5621	3.91914	12.5396	37.5184	11.0069	1.76523	0.0152453	1	LOC123179507	NC_057796.1	493266582	493268322	-	1741	pseudogene	- && sp|Q42602|C89A2_ARATH Cytochrome P450 89A2 OS=Arabidopsis thaliana OX=3702 GN=CYP89A2 PE=2 SV=2 && PF00067:Cytochrome P450	MYB
123098459	3353.66	2242.97	1033.07	1180.78	668.213	1041.75	2209.9	963.58	1.19735	0.0154542	0.484289	LOC123098459	NC_057805.1	441887576	441888456	+	881	protein_coding	blue copper protein 1a-like && sp|O82081|UCC1_ARATH Uclacyanin 1 OS=Arabidopsis thaliana OX=3702 GN=UCC1 PE=1 SV=1 && PF02298:Plastocyanin-like domain	MYB
123077090	540.949	44.523	228.035	98.3982	21.5552	81.0249	271.169	66.9928	2.0166	0.015674	1	LOC123077090	NC_057802.1	28488711	28491064	-	2293	pseudogene	- && sp|P83958|TLP_ACTCC Thaumatin-like protein OS=Actinidia chinensis var. chinensis OX=1590841 GN=TLP PE=1 SV=2 && PF00069:Protein kinase domain	MYB
123095050	107.972	117.739	380.058	83.7846	91.1199	32.7958	201.923	69.2334	1.54569	0.0166	1	LOC123095050	NC_057804.1	495655455	495656722	+	1268	protein_coding	mitogen-activated protein kinase kinase 9-like && sp|Q9FX43|M2K9_ARATH Mitogen-activated protein kinase kinase 9 OS=Arabidopsis thaliana OX=3702 GN=MKK9 PE=1 SV=1 && PF00069:Protein kinase domain	MYB
123140940	2458.26	4412.72	1299.97	1027.82	1327.61	1342.7	2723.65	1232.71	1.14365	0.0177475	0.49355	LOC123140940	NC_057811.1	34390143	34393084	-	1563	protein_coding	laccase-15-like && sp|Q339K6|LAC15_ORYSJ Laccase-15 OS=Oryza sativa subsp. japonica OX=39947 GN=LAC15 PE=2 SV=1 && PF00394:Multicopper oxidase|PF07732:Multicopper oxidase|PF07731:Multicopper oxidase	MYB
123049960	76.3436	10.8834	77.7391	19.4848	10.7776	15.4333	54.9887	15.2319	1.85219	0.0182647	1	LOC123049960	NC_057799.1	559424944	559426092	+	987	protein_coding	transcription factor MYB41-like && sp|Q9S9Z2|MYB93_ARATH Transcription factor MYB93 OS=Arabidopsis thaliana OX=3702 GN=MYB93 PE=1 SV=1 && PF00249:Myb-like DNA-binding domain	MYB
123092520	1923.86	401.696	214.214	218.23	262.582	292.269	846.59	257.693	1.71566	0.0182977	0.49355	LOC123092520	NC_057795.1	450647623	450649305	-	1357	protein_coding	annexin D4-like && sp|Q9ZVJ6|ANXD4_ARATH Annexin D4 OS=Arabidopsis thaliana OX=3702 GN=ANN4 PE=1 SV=1 && PF00191:Annexin	MYB
123180759	291.196	689.612	1190.27	1702	1781.25	1539.47	723.693	1674.24	-1.20956	0.018337	0.49355	LOC123180759	NC_057796.1	137667806	137669746	+	899	protein_coding	40S ribosomal protein S7-like && sp|Q9XET4|RS7_SECCE 40S ribosomal protein S7 OS=Secale cereale OX=4550 GN=RPS7 PE=2 SV=1 && PF01251:Ribosomal protein S7e	MYB
123133451	5938.44	7349.26	2391.77	2058.57	2492.57	2829.12	5226.49	2460.09	1.08708	0.0191449	0.49694	LOC123133451	NC_057810.1	55548828	55551559	+	1983	protein_coding	laccase-15-like && sp|Q339K6|LAC15_ORYSJ Laccase-15 OS=Oryza sativa subsp. japonica OX=39947 GN=LAC15 PE=2 SV=1 && PF00394:Multicopper oxidase|PF07731:Multicopper oxidase|PF07732:Multicopper oxidase	MYB
123071424	100.337	54.417	46.6435	29.2272	33.3127	27.0083	67.1326	29.8494	1.1658	0.0208258	1	LOC123071424	NC_057801.1	642526478	642530942	-	2006	protein_coding	transcription factor MYB25-like%2C transcript variant X2 && sp|Q42575|MYB1_ARATH Transcription factor MYB1 OS=Arabidopsis thaliana OX=3702 GN=MYB1 PE=2 SV=1 && PF00249:Myb-like DNA-binding domain	MYB
123053318	230.121	345.301	621.049	844.666	840.655	721.508	398.824	802.276	-1.00735	0.0208328	0.499063	LOC123053318	NC_057799.1	386517806	386520276	+	862	protein_coding	40S ribosomal protein S10-1-like && sp|P0DKK8|RS10A_ORYSJ 40S ribosomal protein S10-1 OS=Oryza sativa subsp. japonica OX=39947 GN=RPS10-1 PE=2 SV=1 && PF03501:Plectin/S10 domain	MYB
123042186	159.231	465.018	898.319	1268.46	1453.02	1126.63	507.523	1282.7	-1.337	0.021447	0.499063	LOC123042186	NC_057794.1	165387030	165388928	-	855	protein_coding	40S ribosomal protein S7-like && sp|Q9XET4|RS7_SECCE 40S ribosomal protein S7 OS=Secale cereale OX=4550 GN=RPS7 PE=2 SV=1 && PF01251:Ribosomal protein S7e	MYB
123180365	159.231	78.1626	58.7362	49.6862	20.5755	46.3	98.7099	38.8539	1.34261	0.0215512	1	LOC123180365	NC_057796.1	72083142	72085179	+	1363	protein_coding	uncharacterized LOC123180365 && - && -	MYB
123052120	756.892	567.916	270.359	287.401	220.451	272.012	531.722	259.955	1.03174	0.0220192	0.499063	LOC123052120	NC_057799.1	125195477	125196883	-	1240	protein_coding	stress-response A/B barrel domain-containing protein DABB1-like && sp|Q9SIP1|UP3_ARATH Stress-response A/B barrel domain-containing protein UP3 OS=Arabidopsis thaliana OX=3702 GN=UP3 PE=1 SV=1 && PF07876:Stress responsive A/B Barrel Domain	MYB
123166671	85.0686	67.2792	44.9159	33.1241	31.3531	29.9021	65.7546	31.4598	1.06014	0.022097	1	LOC123166671	NC_057814.1	634788428	634789353	+	926	protein_coding	stress-response A/B barrel domain-containing protein UP3-like && sp|Q9SIP1|UP3_ARATH Stress-response A/B barrel domain-containing protein UP3 OS=Arabidopsis thaliana OX=3702 GN=UP3 PE=1 SV=1 && PF07876:Stress responsive A/B Barrel Domain	MYB
123041774	18.5406	5.9364	9.50145	1.94848	2.93935	0.964583	11.3261	1.9508	2.53396	0.0220994	1	LOC123041774	NC_057794.1	150675874	150679688	+	794	pseudogene	- && - && -	MYB
123111054	50.1686	54.417	92.4232	35.0726	15.6765	32.7958	65.6696	27.8483	1.24002	0.0225577	1	LOC123111054	NC_057807.1	214349411	214350893	+	1262	protein_coding	myb-related protein 308-like && sp|P81393|MYB08_ANTMA Myb-related protein 308 OS=Antirrhinum majus OX=4151 GN=MYB308 PE=2 SV=1 && PF00249:Myb-like DNA-binding domain	MYB
123071366	1557.41	46.5018	225.443	61.3771	224.371	103.21	609.785	129.653	2.2334	0.0226138	0.499063	LOC123071366	NC_057801.1	630604889	630606057	-	1169	protein_coding	osmotin-like protein && sp|Q41350|OLP1_SOLLC Osmotin-like protein OS=Solanum lycopersicum OX=4081 PE=1 SV=1 && PF00314:Thaumatin family	MYB
123046120	2047.1	147.421	275.542	360.469	116.594	136.006	823.354	204.356	2.01018	0.0227016	0.499063	LOC123046120	NC_057798.1	576454960	576458106	-	1573	protein_coding	probable low-specificity L-threonine aldolase 1 && sp|Q8RXU4|THA1_ARATH Probable low-specificity L-threonine aldolase 1 OS=Arabidopsis thaliana OX=3702 GN=THA1 PE=1 SV=1 && PF01212:Beta-eliminating lyase	MYB
123161789	539.858	1001.27	371.42	239.663	352.722	338.569	637.517	310.318	1.03853	0.0232693	0.499063	LOC123161789	NC_057813.1	731269664	731270616	+	858	protein_coding	basic blue protein-like && sp|P80728|MAVI_CUCPE Mavicyanin OS=Cucurbita pepo OX=3663 PE=1 SV=1 && PF02298:Plastocyanin-like domain	MYB
123070275	31.6281	52.4382	154.614	189.002	241.027	188.094	79.5602	206.041	-1.36876	0.0238309	1	LOC123070275	NC_057801.1	444723604	444729418	+	1372	protein_coding	putative exosome complex component rrp40%2C transcript variant X1 && sp|Q7KWX9|EXOS3_DICDI Putative exosome complex component rrp40 OS=Dictyostelium discoideum OX=44689 GN=exosc3 PE=3 SV=1 && PF15985:KH domain	MYB
123145582	116.697	56.3958	63.0551	35.0726	39.1914	37.6187	78.7158	37.2942	1.07485	0.0243827	1	LOC123145582	NC_057811.1	428828560	428829938	+	1379	protein_coding	protein PHOSPHATE-INDUCED 1-like && sp|O82161|PHI1_TOBAC Protein PHOSPHATE-INDUCED 1 OS=Nicotiana tabacum OX=4097 GN=PHI-1 PE=2 SV=1 && PF04674:Phosphate-induced protein 1 conserved region	MYB
123127730	87.2498	99.9294	186.574	83.7846	12.7372	28.9375	124.584	41.8198	1.57586	0.0254958	1	LOC123127730	NC_057809.1	423570549	423571677	+	1129	protein_coding	transcription factor MYB30-like && sp|Q6K1S6|MYB30_ORYSJ Transcription factor MYB30 OS=Oryza sativa subsp. japonica OX=39947 GN=MYB30 PE=1 SV=1 && PF00249:Myb-like DNA-binding domain	MYB
123112168	19.6312	7.9152	6.91014	3.89696	0.979784	0.964583	11.4855	1.94711	2.55401	0.0264913	1	LOC123112168	NC_057807.1	414734144	414735786	-	1281	protein_coding	annexin A13-like%2C transcript variant X1 && sp|P97429|ANXA4_MOUSE Annexin A4 OS=Mus musculus OX=10090 GN=Anxa4 PE=1 SV=4 && PF00191:Annexin	MYB
123096039	243.209	68.2686	94.1507	67.2225	26.4542	61.7333	135.209	51.8033	1.38241	0.0278558	1	LOC123096039	NC_057805.1	41534552	41535997	-	1201	protein_coding	GEM-like protein 1 && sp|Q8S8F8|GEM_ARATH GLABRA2 expression modulator OS=Arabidopsis thaliana OX=3702 GN=GEM PE=1 SV=1 && PF02893:GRAM domain	MYB
123049791	20.7218	118.728	91.5594	203.616	207.714	169.767	77.0031	193.699	-1.32855	0.0281851	1	LOC123049791	NC_057799.1	529621916	529624752	+	1431	protein_coding	probable low-specificity L-threonine aldolase 1 && sp|Q8RXU4|THA1_ARATH Probable low-specificity L-threonine aldolase 1 OS=Arabidopsis thaliana OX=3702 GN=THA1 PE=1 SV=1 && PF01212:Beta-eliminating lyase	MYB
123137516	134.147	168.198	298	146.136	36.252	54.0166	200.115	78.8015	1.34538	0.0284998	1	LOC123137516	NC_057810.1	470095227	470096427	-	1201	protein_coding	transcription factor MYB30-like && sp|Q6K1S6|MYB30_ORYSJ Transcription factor MYB30 OS=Oryza sativa subsp. japonica OX=39947 GN=MYB30 PE=1 SV=1 && PF00249:Myb-like DNA-binding domain	MYB
123191987	6.54373	22.7562	7.77391	2.92272	0	2.89375	12.358	1.93882	2.6702	0.0289576	1	LOC123191987	NC_057797.1	752084677	752121802	+	1563	protein_coding	geraniol 8-hydroxylase-like && sp|D1MI46|C76BA_SWEMU Geraniol 8-hydroxylase OS=Swertia mussotii OX=137888 GN=CYP76B10 PE=1 SV=1 && PF00067:Cytochrome P450	MYB
100873103	92.7029	22.7562	1.72754	5.84544	5.8787	9.64583	39.0622	7.12332	2.45109	0.02914	1	LOC100873103	NC_057800.1	73280573	73281915	-	1141	protein_coding	transcription factor RAX1 && sp|Q9SJL7|RAX2_ARATH Transcription factor RAX2 OS=Arabidopsis thaliana OX=3702 GN=RAX2 PE=1 SV=1 && PF00249:Myb-like DNA-binding domain	MYB
123060053	21.8124	40.5654	148.568	169.518	198.896	219.925	70.3153	196.113	-1.47552	0.0293769	1	LOC123060053	NC_057800.1	36671962	36675057	+	1269	protein_coding	uncharacterized protein At2g39795%2C mitochondrial-like && sp|Q8W487|YB95_ARATH Uncharacterized protein At2g39795, mitochondrial OS=Arabidopsis thaliana OX=3702 GN=At2g39795 PE=1 SV=1 && PF02330:Mitochondrial glycoprotein	MYB
123185950	10.9062	5.9364	4.31884	29.2272	18.6159	16.3979	7.05382	21.4137	-1.61803	0.0297364	1	LOC123185950	NC_057797.1	688936854	688937444	+	591	protein_coding	uncharacterized LOC123185950 && - && -	MYB
123127729	151.597	351.237	328.232	200.693	55.8477	90.6708	277.022	115.737	1.25963	0.0297812	0.510712	LOC123127729	NC_057809.1	423441768	423442845	+	1078	protein_coding	transcription factor MYB30-like && sp|Q6K1S6|MYB30_ORYSJ Transcription factor MYB30 OS=Oryza sativa subsp. japonica OX=39947 GN=MYB30 PE=1 SV=1 && PF00249:Myb-like DNA-binding domain	MYB
123071094	260.659	193.922	69.1014	93.527	63.686	72.3437	174.561	76.5189	1.1882	0.0302866	1	LOC123071094	NC_057794.1	596648163	596652201	+	1495	protein_coding	UDP-glucose 4-epimerase 1 && sp|Q8LNZ3|UGE1_ORYSJ UDP-glucose 4-epimerase 1 OS=Oryza sativa subsp. japonica OX=39947 GN=UGE-1 PE=2 SV=1 && PF16363:GDP-mannose 4,6 dehydratase	MYB
123081588	0	0	0	4.8712	4.89892	2.89375	0	4.22129	-4.554	0.0319202	1	LOC123081588	NC_057803.1	16398105	16399516	+	1295	protein_coding	annexin D4-like && sp|Q9ZVJ6|ANXD4_ARATH Annexin D4 OS=Arabidopsis thaliana OX=3702 GN=ANN4 PE=1 SV=1 && PF00191:Annexin	MYB
123182950	236.665	717.315	1197.18	1532.48	1833.18	1547.19	717.054	1637.62	-1.19099	0.0322881	0.510712	LOC123182950	NC_057796.1	461071540	461074018	-	1278	protein_coding	guanine nucleotide-binding protein subunit beta-like protein A && sp|P49027|GBLPA_ORYSJ Guanine nucleotide-binding protein subunit beta-like protein A OS=Oryza sativa subsp. japonica OX=39947 GN=RACK1A PE=1 SV=1 && PF00400:WD domain, G-beta repeat	MYB
123167459	13.0875	4.947	4.31884	49.6862	8.81805	24.1146	7.4511	27.5396	-1.89971	0.03248	1	LOC123167459	NC_057814.1	170242848	170243690	-	715	protein_coding	basic blue protein-like && sp|P00303|BABL_CUCSA Basic blue protein OS=Cucumis sativus OX=3659 PE=1 SV=1 && PF02298:Plastocyanin-like domain	MYB
123092014	147.234	229.541	479.391	535.832	694.667	541.131	285.389	590.543	-1.04781	0.0325136	0.510712	LOC123092014	NC_057804.1	291510254	291514494	-	1462	protein_coding	peter Pan-like protein && sp|Q9ASU7|PPAN_ARATH Peter Pan-like protein OS=Arabidopsis thaliana OX=3702 GN=PPAN PE=1 SV=1 && PF04427:Brix domain	MYB
123066768	203.946	706.432	1221.37	1502.28	2045.79	1568.41	710.582	1705.49	-1.26268	0.0333277	0.5116	LOC123066768	NC_057794.1	552860062	552862397	-	1295	protein_coding	guanine nucleotide-binding protein subunit beta-like protein A && sp|P49027|GBLPA_ORYSJ Guanine nucleotide-binding protein subunit beta-like protein A OS=Oryza sativa subsp. japonica OX=39947 GN=RACK1A PE=1 SV=1 && PF00400:WD domain, G-beta repeat	MYB
123144251	137.418	716.326	898.319	1273.33	1644.08	1387.07	584.021	1434.83	-1.29635	0.0351417	0.514383	LOC123144251	NC_057795.1	637008607	637010886	-	1307	protein_coding	guanine nucleotide-binding protein subunit beta-like protein A && sp|P49027|GBLPA_ORYSJ Guanine nucleotide-binding protein subunit beta-like protein A OS=Oryza sativa subsp. japonica OX=39947 GN=RACK1A PE=1 SV=1 && PF00400:WD domain, G-beta repeat	MYB
123050554	482.055	237.456	157.206	176.337	102.877	142.758	292.239	140.658	1.05383	0.0389277	0.517835	LOC123050554	NC_057799.1	626920150	626922731	-	1746	protein_coding	geraniol 8-hydroxylase-like && sp|D1MI46|C76BA_SWEMU Geraniol 8-hydroxylase OS=Swertia mussotii OX=137888 GN=CYP76B10 PE=1 SV=1 && PF00067:Cytochrome P450	MYB
123186019	22.9031	3.9576	1.72754	0	0.979784	1.92917	9.5294	0.96965	3.28581	0.0395984	1	LOC123186019	NC_057797.1	699522901	699524101	+	1032	protein_coding	transcription factor MYB93-like && sp|Q9S9Z2|MYB93_ARATH Transcription factor MYB93 OS=Arabidopsis thaliana OX=3702 GN=MYB93 PE=1 SV=1 && PF00249:Myb-like DNA-binding domain	MYB
123098085	906.307	313.64	826.626	491.991	197.916	259.473	682.191	316.46	1.10813	0.0399828	0.518085	LOC123098085	NC_057805.1	386689345	386692106	-	1734	protein_coding	thaumatin-like protein 1b && sp|P83332|TLP1_PRUPE Thaumatin-like protein 1 OS=Prunus persica OX=3760 PE=2 SV=1 && PF00314:Thaumatin family	MYB
123191746	1.09062	0	0	1.94848	8.81805	4.82291	0.363541	5.19648	-3.892	0.0406701	1	LOC123191746	NC_057797.1	557504132	557508041	+	2769	protein_coding	zinc finger MYM-type protein 1-like && - && -	MYB
123135031	42.5343	26.7138	56.1449	15.5878	18.6159	23.15	41.7977	19.1179	1.13058	0.0412855	1	LOC123135031	NC_057810.1	706000764	706006108	-	2254	protein_coding	putative F-box/LRR-repeat protein At4g15060 && sp|Q9LZY4|FB213_ARATH F-box protein At3g60790 OS=Arabidopsis thaliana OX=3702 GN=At3g60790 PE=2 SV=3 && -	MYB
123053627	86.1592	38.5866	40.5971	20.459	30.3733	25.0792	55.1143	25.3038	1.11941	0.0424864	1	LOC123053627	NC_057799.1	430841531	430845258	-	2141	protein_coding	FBD-associated F-box protein At5g60610-like%2C transcript variant X2 && sp|Q9SMU1|FDL19_ARATH Putative F-box/FBD/LRR-repeat protein At3g49040 OS=Arabidopsis thaliana OX=3702 GN=At3g49040 PE=4 SV=2 && PF00646:F-box domain	MYB
123183045	57.803	29.682	34.5507	24.356	16.6563	13.5042	40.6786	18.1722	1.15948	0.0431457	1	LOC123183045	NC_057796.1	467725950	467739620	-	2222	protein_coding	transcription factor IIIB 60 kDa subunit-like && sp|Q9P6R0|TF3B_SCHPO Transcription factor IIIB 60 kDa subunit OS=Schizosaccharomyces pombe (strain 972 / ATCC 24843) OX=284812 GN=brf1 PE=1 SV=2 && PF00382:Transcription factor TFIIB repeat|PF07741:Brf1-like TBP-binding domain	MYB
123045672	43.6249	179.081	95.0145	231.869	200.856	242.11	105.907	224.945	-1.08579	0.043167	1	LOC123045672	NC_057798.1	497963613	497966366	+	1611	protein_coding	transcription factor MYB16-like && sp|Q9LXF1|MYB16_ARATH Transcription factor MYB16 OS=Arabidopsis thaliana OX=3702 GN=MYB16 PE=2 SV=1 && PF00249:Myb-like DNA-binding domain	MYB
123061649	34.8999	71.2368	145.977	147.11	240.047	171.696	84.0378	186.284	-1.1447	0.0439803	1	LOC123061649	NC_057800.1	461494027	461499239	+	1351	protein_coding	putative exosome complex component rrp40%2C transcript variant X2 && sp|Q7KWX9|EXOS3_DICDI Putative exosome complex component rrp40 OS=Dictyostelium discoideum OX=44689 GN=exosc3 PE=3 SV=1 && PF15985:KH domain	MYB
123100063	0	0	0	0	14.6968	3.85833	0	6.18503	-5.10503	0.0445504	1	LOC123100063	NC_057805.1	374255026	374256018	-	887	protein_coding	chemocyanin-like%2C transcript variant X1 && sp|P60496|BABL_LILLO Chemocyanin OS=Lilium longiflorum OX=4690 PE=1 SV=1 && PF02298:Plastocyanin-like domain	MYB
123170382	10.9062	3.9576	6.91014	0.97424	1.95957	0	7.25799	0.977936	2.89214	0.0447074	1	LOC123170382	NC_057814.1	381145170	381146997	+	1828	protein_coding	cytochrome P450 89A2-like && sp|Q9SRQ1|C89A9_ARATH Cytochrome P450 89A9 OS=Arabidopsis thaliana OX=3702 GN=CYP89A9 PE=2 SV=1 && PF00067:Cytochrome P450	MYB
123071514	66.528	124.664	469.89	115.935	79.3625	51.1229	220.361	82.14	1.42501	0.0485212	1	LOC123071514	NC_057801.1	658262656	658263973	+	1087	protein_coding	transcription factor DIVARICATA-like && sp|Q8S9H7|DIV_ANTMA Transcription factor DIVARICATA OS=Antirrhinum majus OX=4151 GN=DIVARICATA PE=2 SV=1 && PF00249:Myb-like DNA-binding domain	MYB
123091782	70.8905	3.9576	0	4.8712	0	1.92917	24.9494	2.26679	3.45693	0.0489878	1	LOC123091782	NC_057804.1	194954578	194955970	+	1175	protein_coding	myb-related protein MYBAS1-like && sp|Q53NK6|MYBA1_ORYSJ Myb-related protein MYBAS1 OS=Oryza sativa subsp. japonica OX=39947 GN=MYBAS1 PE=2 SV=1 && PF00249:Myb-like DNA-binding domain	MYB
123085188	793.973	324.523	159.797	184.131	165.583	225.712	426.098	191.809	1.15072	0.0491435	0.523476	LOC123085188	NC_057803.1	68129830	68132490	+	1848	protein_coding	thaumatin-like protein 1 && sp|A0A1P8B554|THLP1_ARATH Thaumatin-like protein 1 OS=Arabidopsis thaliana OX=3702 GN=TLP1 PE=2 SV=1 && PF00314:Thaumatin family	MYB
123164292	284.652	400.707	892.272	118.857	59.7668	102.246	525.877	93.6233	2.49032	3.10235e-06	0.0295879	LOC123164292	NC_057814.1	502656281	502663483	+	4758	protein_coding	ABC transporter G family member 44-like%2C transcript variant X1 && sp|Q6YW62|AB44G_ORYSJ ABC transporter G family member 44 OS=Oryza sativa subsp. japonica OX=39947 GN=ABCG44 PE=2 SV=2 && PF08370:Plant PDR ABC transporter associated|PF00005:ABC transporter|PF14510:ABC-transporter N-terminal|PF01061:ABC-2 type transporter	MYB_related
123052448	378.446	342.332	390.423	141.265	155.786	98.3874	370.401	131.813	1.49083	6.14911e-06	0.032099	LOC123052448	NC_057799.1	183243206	183247770	+	2935	protein_coding	G-type lectin S-receptor-like serine/threonine-protein kinase B120 && sp|O81906|B120_ARATH G-type lectin S-receptor-like serine/threonine-protein kinase B120 OS=Arabidopsis thaliana OX=3702 GN=B120 PE=2 SV=1 && PF08276:PAN-like domain|PF01453:D-mannose binding lectin|PF00954:S-locus glycoprotein domain|PF07714:Protein tyrosine kinase	MYB_related
123044584	407.893	590.672	459.525	202.642	195.957	196.775	486.03	198.458	1.29235	2.02436e-05	0.0547793	LOC123044584	NC_057798.1	245541477	245546412	+	2984	protein_coding	G-type lectin S-receptor-like serine/threonine-protein kinase B120 && sp|O81906|B120_ARATH G-type lectin S-receptor-like serine/threonine-protein kinase B120 OS=Arabidopsis thaliana OX=3702 GN=B120 PE=2 SV=1 && PF08276:PAN-like domain|PF07714:Protein tyrosine kinase|PF00954:S-locus glycoprotein domain|PF01453:D-mannose binding lectin	MYB_related
123172857	301.012	564.948	674.603	156.853	88.1805	183.271	513.521	142.768	1.84714	6.97343e-05	0.0956974	LOC123172857	NW_025227830.1	15371	22440	+	4686	protein_coding	ABC transporter G family member 44-like && sp|Q6YW62|AB44G_ORYSJ ABC transporter G family member 44 OS=Oryza sativa subsp. japonica OX=39947 GN=ABCG44 PE=2 SV=2 && PF00005:ABC transporter|PF14510:ABC-transporter N-terminal|PF08370:Plant PDR ABC transporter associated|PF01061:ABC-2 type transporter	MYB_related
123104135	20.7218	29.682	63.9188	151.981	172.442	127.325	38.1076	150.583	-1.97421	0.000133647	1	LOC123104135	NC_057806.1	475323957	475327026	-	1369	protein_coding	tRNase Z TRZ2%2C chloroplastic-like && sp|Q8L633|RNZ2_ARATH tRNase Z TRZ2, chloroplastic OS=Arabidopsis thaliana OX=3702 GN=TRZ2 PE=2 SV=1 && PF12706:Beta-lactamase superfamily domain	MYB_related
123043308	1013.19	720.283	583.043	318.576	228.29	339.533	772.172	295.466	1.38547	0.000142059	0.117903	LOC123043308	NC_057798.1	32954372	32966547	-	5078	protein_coding	ABC transporter G family member 25-like%2C transcript variant X2 && sp|Q9FF46|AB28G_ARATH ABC transporter G family member 28 OS=Arabidopsis thaliana OX=3702 GN=ABCG28 PE=3 SV=1 && PF00005:ABC transporter	MYB_related
123188330	227.94	238.445	151.159	74.0422	100.918	64.627	205.848	79.8623	1.36519	0.000462247	1	LOC123188330	NC_057797.1	200209107	200213598	+	2925	protein_coding	G-type lectin S-receptor-like serine/threonine-protein kinase B120 && sp|O81906|B120_ARATH G-type lectin S-receptor-like serine/threonine-protein kinase B120 OS=Arabidopsis thaliana OX=3702 GN=B120 PE=2 SV=1 && PF01453:D-mannose binding lectin|PF08276:PAN-like domain|PF00954:S-locus glycoprotein domain|PF07714:Protein tyrosine kinase	MYB_related
123148330	509.321	874.63	1530.6	370.211	121.493	289.375	971.516	260.36	1.89996	0.000685451	0.227122	LOC123148330	NC_057812.1	570892247	570899360	+	4635	protein_coding	ABC transporter G family member 44-like && sp|Q6YW62|AB44G_ORYSJ ABC transporter G family member 44 OS=Oryza sativa subsp. japonica OX=39947 GN=ABCG44 PE=2 SV=2 && PF01061:ABC-2 type transporter|PF14510:ABC-transporter N-terminal|PF00005:ABC transporter|PF08370:Plant PDR ABC transporter associated	MYB_related
123183175	43.6249	5.9364	20.7304	1.94848	0	2.89375	23.4306	1.61408	3.8538	0.00122605	1	LOC123183175	NC_057796.1	476641689	476642936	+	1248	protein_coding	protein RADIALIS-like 5 && sp|Q8GW75|RADL5_ARATH Protein RADIALIS-like 5 OS=Arabidopsis thaliana OX=3702 GN=RL5 PE=3 SV=1 && -	MYB_related
123137660	752.529	658.941	627.959	426.717	293.935	295.162	679.81	338.605	1.00533	0.00127594	0.28608	LOC123137660	NC_057810.1	497872690	497874761	-	2072	protein_coding	amino acid transporter AVT3B-like && sp|Q9SVG0|AVT3C_ARATH Amino acid transporter AVT3C OS=Arabidopsis thaliana OX=3702 GN=AVT3C PE=1 SV=1 && PF01490:Transmembrane amino acid transporter protein	MYB_related
123039266	713.267	195.901	120.928	86.7073	101.898	60.7687	343.365	83.1245	2.04562	0.00214342	0.322205	LOC123039266	NC_057794.1	109052960	109058619	+	4865	lncRNA	uncharacterized LOC123039266%2C transcript variant X2 && sp|Q2QKB3|U2A2A_WHEAT Splicing factor U2af large subunit A OS=Triticum aestivum OX=4565 GN=U2AF65A PE=2 SV=1 && -	MYB_related
123180344	246.481	48.4806	29.3681	24.356	14.6968	20.2562	108.11	19.7697	2.44887	0.00247076	1	LOC123180344	NC_057796.1	67550245	67559831	+	3951	pseudogene	- && sp|B8BJ39|KPYC1_ORYSI Pyruvate kinase 1, cytosolic OS=Oryza sativa subsp. indica OX=39946 GN=OsI_35105 PE=3 SV=1 && -	MYB_related
123145102	381.718	147.421	110.562	63.3256	84.2614	46.3	213.234	64.629	1.72094	0.00257699	1	LOC123145102	NC_057811.1	362436402	362440762	-	1817	protein_coding	protein REVEILLE 6-like%2C transcript variant X3 && sp|Q8H0W3|RVE6_ARATH Protein REVEILLE 6 OS=Arabidopsis thaliana OX=3702 GN=RVE6 PE=2 SV=1 && PF00249:Myb-like DNA-binding domain	MYB_related
123128065	134.147	55.4064	38.8696	28.2529	15.6765	16.3979	76.1408	20.1091	1.91769	0.00271457	1	LOC123128065	NC_057809.1	493323621	493326476	-	1775	pseudogene	- && sp|Q58G87|UBQ3_ORYSJ Polyubiquitin 3 OS=Oryza sativa subsp. japonica OX=39947 GN=UBQ3 PE=2 SV=2 && PF00240:Ubiquitin family	MYB_related
123169852	71.9811	217.668	259.994	457.893	704.465	459.141	183.214	540.5	-1.55924	0.00284399	0.367929	LOC123169852	NC_057814.1	442539775	442568161	+	3878	protein_coding	1%2C4-alpha-glucan-branching enzyme 3%2C chloroplastic/amyloplastic-like%2C transcript variant X1 && sp|D2WL32|GLGB3_ARATH 1,4-alpha-glucan-branching enzyme 3, chloroplastic/amyloplastic OS=Arabidopsis thaliana OX=3702 GN=SBE3 PE=1 SV=1 && PF02922:Carbohydrate-binding module 48 (Isoamylase N-terminal domain)|PF00128:Alpha amylase, catalytic domain|PF02806:Alpha amylase, C-terminal all-beta domain	MYB_related
123116277	534.405	431.378	484.574	205.565	302.753	134.077	483.452	214.132	1.1749	0.00320836	0.381101	LOC123116277	NC_057807.1	420219517	420220923	-	1321	protein_coding	uncharacterized LOC123116277 && - && -	MYB_related
123070093	6386.69	1765.09	1885.61	1505.2	526.144	841.116	3345.79	957.487	1.80494	0.00351405	0.387278	LOC123070093	NC_057801.1	407062486	407070412	-	4803	protein_coding	ABC transporter G family member 37 && sp|Q8GU89|AB37G_ORYSJ ABC transporter G family member 37 OS=Oryza sativa subsp. japonica OX=39947 GN=ABCG37 PE=2 SV=1 && PF00005:ABC transporter|PF08370:Plant PDR ABC transporter associated|PF14510:ABC-transporter N-terminal|PF01061:ABC-2 type transporter	MYB_related
123062544	455.88	132.58	233.217	127.625	70.5444	76.202	273.892	91.4573	1.58173	0.00374848	0.388816	LOC123062544	NC_057800.1	607433914	607439216	-	2330	protein_coding	protein ESMERALDA 1-like%2C transcript variant X1 && sp|Q9ZVF7|ESMD1_ARATH Protein ESMERALDA 1 OS=Arabidopsis thaliana OX=3702 GN=ESMD1 PE=2 SV=1 && PF10250:GDP-fucose protein O-fucosyltransferase	MYB_related
101290577	4917.62	1096.26	3965.56	1500.33	709.364	929.858	3326.48	1046.52	1.66838	0.00398906	0.388816	LOC101290577	NC_057814.1	502724491	502731929	+	4866	protein_coding	ABC transporter G family member 44 && sp|Q6YW62|AB44G_ORYSJ ABC transporter G family member 44 OS=Oryza sativa subsp. japonica OX=39947 GN=ABCG44 PE=2 SV=2 && PF00005:ABC transporter|PF14510:ABC-transporter N-terminal|PF08370:Plant PDR ABC transporter associated|PF01061:ABC-2 type transporter	MYB_related
123122652	112.334	129.611	64.7826	50.6605	40.1711	33.7604	102.243	41.5307	1.29805	0.00485918	1	LOC123122652	NC_057808.1	450759887	450764260	-	2311	protein_coding	splicing factor U2af large subunit A-like%2C transcript variant X3 && sp|Q2QKB3|U2A2A_WHEAT Splicing factor U2af large subunit A OS=Triticum aestivum OX=4565 GN=U2AF65A PE=2 SV=1 && PF00076:RNA recognition motif. (a.k.a. RRM, RBD, or RNP domain)	MYB_related
123187139	1228.04	900.354	606.365	544.6	339.985	366.541	911.587	417.042	1.12783	0.00495367	0.414498	LOC123187139	NC_057797.1	22207150	22212972	-	3548	protein_coding	ABC transporter G family member 25-like && sp|Q9FF46|AB28G_ARATH ABC transporter G family member 28 OS=Arabidopsis thaliana OX=3702 GN=ABCG28 PE=3 SV=1 && PF00005:ABC transporter	MYB_related
123160274	476.602	617.386	234.081	199.719	212.613	140.829	442.69	184.387	1.26312	0.0055112	0.423584	LOC123160274	NC_057813.1	741544766	741547790	-	1262	protein_coding	2-oxoglutarate-Fe(II) type oxidoreductase hxnY-like && sp|Q8W2X5|FL3H2_ORYSJ Flavanone 3-dioxygenase 2 OS=Oryza sativa subsp. japonica OX=39947 GN=F3H-2 PE=1 SV=1 && PF14226:non-haem dioxygenase in morphine synthesis N-terminal|PF03171:2OG-Fe(II) oxygenase superfamily	MYB_related
100682474	2798.54	829.117	508.759	408.206	444.822	423.452	1378.8	425.493	1.69597	0.00557386	0.423584	LOC100682474	NC_057813.1	331531259	331543110	-	3199	protein_coding	protein LHY%2C transcript variant X2 && sp|A0A0G3VTN5|LHY_PETHY Protein LATE ELONGATED HYPOCOTYL OS=Petunia hybrida OX=4102 GN=LHY PE=2 SV=1 && PF00249:Myb-like DNA-binding domain	MYB_related
123078540	7529.66	1516.75	2521.34	1811.11	551.618	926.964	3855.92	1096.56	1.81402	0.00624309	0.444574	LOC123078540	NC_057802.1	301590664	301598518	-	4819	protein_coding	ABC transporter G family member 37-like && sp|Q8GU89|AB37G_ORYSJ ABC transporter G family member 37 OS=Oryza sativa subsp. japonica OX=39947 GN=ABCG37 PE=2 SV=1 && PF00005:ABC transporter|PF08370:Plant PDR ABC transporter associated|PF14510:ABC-transporter N-terminal|PF01061:ABC-2 type transporter	MYB_related
123190717	1176.78	351.237	506.168	332.216	58.787	172.66	678.062	187.888	1.85129	0.00633984	0.445457	LOC123190717	NC_057797.1	737593126	737598892	+	5660	protein_coding	G-type lectin S-receptor-like serine/threonine-protein kinase At2g19130%2C transcript variant X1 && sp|O64477|Y2913_ARATH G-type lectin S-receptor-like serine/threonine-protein kinase At2g19130 OS=Arabidopsis thaliana OX=3702 GN=At2g19130 PE=2 SV=1 && -	MYB_related
123167534	492.961	705.442	339.461	270.839	193.017	272.012	512.622	245.289	1.06305	0.0074876	0.454463	LOC123167534	NC_057814.1	83574257	83579773	+	2075	protein_coding	protein DETOXIFICATION 27-like && sp|Q9FKQ1|DTX27_ARATH Protein DETOXIFICATION 27 OS=Arabidopsis thaliana OX=3702 GN=DTX27 PE=2 SV=1 && PF01554:MatE	MYB_related
123079707	444.974	132.58	187.438	124.703	83.2816	67.5208	254.997	91.835	1.47247	0.00777864	0.460746	LOC123079707	NC_057802.1	464830489	464835496	-	2262	protein_coding	protein ESMERALDA 1-like%2C transcript variant X1 && sp|Q9ZVF7|ESMD1_ARATH Protein ESMERALDA 1 OS=Arabidopsis thaliana OX=3702 GN=ESMD1 PE=2 SV=1 && PF10250:GDP-fucose protein O-fucosyltransferase	MYB_related
123105176	33.8093	58.3746	46.6435	14.6136	19.5957	19.2917	46.2758	17.8336	1.37726	0.00783629	1	LOC123105176	NC_057806.1	599751019	599752772	+	1754	protein_coding	probable carboxylesterase 2 && sp|I4DST9|TCEA2_TULGE Tuliposide A-converting enzyme 2, chloroplastic OS=Tulipa gesneriana OX=13306 GN=TCEA2 PE=1 SV=1 && PF07859:alpha/beta hydrolase fold	MYB_related
123159805	514.774	307.703	242.719	195.822	81.3221	159.156	355.065	145.433	1.28697	0.00795483	0.46416	LOC123159805	NC_057813.1	502790234	502796492	-	1930	protein_coding	amino acid permease 3-like && sp|Q39134|AAP3_ARATH Amino acid permease 3 OS=Arabidopsis thaliana OX=3702 GN=AAP3 PE=1 SV=2 && PF01490:Transmembrane amino acid transporter protein	MYB_related
123167076	3073.37	601.555	386.968	438.408	330.187	324.1	1353.97	364.232	1.89405	0.00805357	0.46416	LOC123167076	NC_057814.1	372137382	372149328	-	3349	protein_coding	protein LHY-like%2C transcript variant X2 && sp|A0A0G3VTN5|LHY_PETHY Protein LATE ELONGATED HYPOCOTYL OS=Petunia hybrida OX=4102 GN=LHY PE=2 SV=1 && PF00249:Myb-like DNA-binding domain	MYB_related
123169869	16.3593	31.6608	13.8203	62.3513	39.1914	72.3437	20.6135	57.9621	-1.49377	0.00822768	1	LOC123169869	NC_057814.1	579778623	579780227	+	1339	protein_coding	peroxidase 2-like && sp|Q9FEQ8|PER2_MAIZE Peroxidase 2 OS=Zea mays OX=4577 GN=PER2 PE=2 SV=1 && PF00141:Peroxidase	MYB_related
123085205	158.14	423.463	611.548	1090.17	1073.84	841.116	397.717	1001.71	-1.33182	0.00888785	0.46416	LOC123085205	NC_057803.1	70297839	70299709	-	861	protein_coding	NHP2-like protein 1 && sp|Q5XH16|NH2L1_XENLA NHP2-like protein 1 OS=Xenopus laevis OX=8355 GN=snu13 PE=2 SV=1 && PF01248:Ribosomal protein L7Ae/L30e/S12e/Gadd45 family	MYB_related
123107993	95.9748	77.1732	44.0522	37.0211	10.7776	24.1146	72.4001	23.9711	1.59231	0.00891951	1	LOC123107993	NC_057806.1	619014434	619017331	-	2649	pseudogene	- && sp|O81832|Y4729_ARATH G-type lectin S-receptor-like serine/threonine-protein kinase At4g27290 OS=Arabidopsis thaliana OX=3702 GN=At4g27290 PE=3 SV=4 && -	MYB_related
123145160	488.599	157.315	107.971	86.7073	94.0593	71.3791	251.295	84.0486	1.57889	0.00897388	1	LOC123145160	NC_057811.1	370859419	370861664	-	2246	protein_coding	polyubiquitin 11-like && sp|P0CG85|UBI1P_NICSY Polyubiquitin OS=Nicotiana sylvestris OX=4096 GN=UBI11 PE=2 SV=1 && PF00240:Ubiquitin family	MYB_related
123123954	1142.97	168.198	820.58	289.349	40.1711	186.164	710.583	171.895	2.04738	0.00938976	0.46416	LOC123123954	NC_057808.1	565260875	565263916	-	2285	protein_coding	cysteine-rich receptor-like protein kinase 10 && sp|Q8W4G6|CRK15_ARATH Cysteine-rich receptor-like protein kinase 15 OS=Arabidopsis thaliana OX=3702 GN=CRK15 PE=2 SV=2 && PF07714:Protein tyrosine kinase|PF01657:Salt stress response/antifungal	MYB_related
123104117	14.1781	20.7774	8.63768	45.7893	83.2816	22.1854	14.5311	50.4188	-1.799	0.00947609	1	LOC123104117	NC_057806.1	473193561	473194651	-	998	protein_coding	small heat shock protein%2C chloroplastic-like && sp|P09886|HS21C_PEA Small heat shock protein, chloroplastic OS=Pisum sativum OX=3888 GN=HSP21 PE=2 SV=1 && PF00011:Hsp20/alpha crystallin family	MYB_related
123121873	97.0654	65.3004	32.8232	20.459	12.7372	30.8666	65.063	21.3543	1.60362	0.00956176	1	LOC123121873	NC_057808.1	373616956	373629321	-	5004	protein_coding	uncharacterized LOC123121873%2C transcript variant X11 && sp|Q6K4T4|SERK4_ORYSJ LRR receptor kinase SERK2 OS=Oryza sativa subsp. japonica OX=39947 GN=SERK4 PE=3 SV=1 && -	MYB_related
123071023	518.046	253.286	247.901	189.002	133.251	145.652	339.745	155.968	1.12227	0.00957726	0.46416	LOC123071023	NC_057801.1	577161731	577165990	+	2928	protein_coding	receptor-like serine/threonine-protein kinase SD1-8 && sp|O81905|SD18_ARATH Receptor-like serine/threonine-protein kinase SD1-8 OS=Arabidopsis thaliana OX=3702 GN=SD18 PE=1 SV=1 && PF08276:PAN-like domain|PF07714:Protein tyrosine kinase|PF00954:S-locus glycoprotein domain|PF01453:D-mannose binding lectin	MYB_related
123098104	125.422	251.308	596	857.331	1143.41	717.65	324.243	906.129	-1.48159	0.00969081	0.46416	LOC123098104	NC_057805.1	388908375	388910189	-	800	protein_coding	NHP2-like protein 1 && sp|Q5XH16|NH2L1_XENLA NHP2-like protein 1 OS=Xenopus laevis OX=8355 GN=snu13 PE=2 SV=1 && PF01248:Ribosomal protein L7Ae/L30e/S12e/Gadd45 family	MYB_related
123165670	42.5343	29.682	32.8232	15.5878	10.7776	12.5396	35.0132	12.9683	1.43077	0.0098598	1	LOC123165670	NC_057796.1	76248214	76251852	-	1604	protein_coding	serine carboxypeptidase 2-like && sp|P08819|CBP2_WHEAT Serine carboxypeptidase 2 OS=Triticum aestivum OX=4565 GN=CBP2 PE=1 SV=2 && PF00450:Serine carboxypeptidase	MYB_related
123088569	205.037	26.7138	25.0493	28.2529	10.7776	12.5396	85.6	17.19	2.31374	0.010029	1	LOC123088569	NC_057803.1	747640858	747643714	+	2221	protein_coding	receptor-like protein kinase 7%2C transcript variant X2 && sp|F4I2N7|RLK7_ARATH Receptor-like protein kinase 7 OS=Arabidopsis thaliana OX=3702 GN=RLK7 PE=1 SV=1 && PF00069:Protein kinase domain	MYB_related
123166191	93.7935	37.5972	16.4116	12.6651	5.8787	17.3625	49.2674	11.9688	2.03677	0.0107504	1	LOC123166191	NC_057814.1	564240956	564244194	+	1445	protein_coding	polyubiquitin 11-like && sp|Q1EC66|UBQ3_ARATH Polyubiquitin 3 OS=Arabidopsis thaliana OX=3702 GN=UBQ3 PE=2 SV=1 && PF00240:Ubiquitin family	MYB_related
123093335	3.27187	5.9364	13.8203	0.97424	0	0	7.67619	0.324747	4.46855	0.0113041	1	LOC123093335	NC_057795.1	501519700	501520919	-	985	protein_coding	transcription factor DIVARICATA-like && sp|Q8S9H7|DIV_ANTMA Transcription factor DIVARICATA OS=Antirrhinum majus OX=4151 GN=DIVARICATA PE=2 SV=1 && PF00249:Myb-like DNA-binding domain	MYB_related
101290578	5454.2	1429.68	1796.64	1525.66	643.718	929.858	2893.51	1033.08	1.48578	0.0120872	0.46416	LOC101290578	NC_057800.1	410968470	410979771	-	4818	protein_coding	ABC transporter G family member 37 && sp|Q8GU89|AB37G_ORYSJ ABC transporter G family member 37 OS=Oryza sativa subsp. japonica OX=39947 GN=ABCG37 PE=2 SV=1 && PF00005:ABC transporter|PF01061:ABC-2 type transporter|PF14510:ABC-transporter N-terminal|PF08370:Plant PDR ABC transporter associated	MYB_related
123129709	191.95	69.258	42.3246	46.7635	17.6361	27.0083	101.177	30.4693	1.72906	0.0123526	1	LOC123129709	NC_057809.1	566524906	566528166	-	3117	protein_coding	uncharacterized LOC123129709 && - && -	MYB_related
123161559	142.872	108.834	75.1478	56.5059	43.1105	55.9458	108.951	51.8541	1.06859	0.0126856	1	LOC123161559	NC_057813.1	653040589	653042270	-	962	protein_coding	polyubiquitin && sp|P0CG85|UBI1P_NICSY Polyubiquitin OS=Nicotiana sylvestris OX=4096 GN=UBI11 PE=2 SV=1 && PF00240:Ubiquitin family	MYB_related
543314	660.917	1791.8	1582.42	3130.23	2592.51	2835.87	1345.05	2852.87	-1.08457	0.0126982	0.468032	LOC543314	NC_057813.1	217451358	217455970	+	2056	protein_coding	70 kDa peptidyl-prolyl isomerase-like && sp|Q43207|FKB70_WHEAT 70 kDa peptidyl-prolyl isomerase OS=Triticum aestivum OX=4565 GN=FKBP70 PE=1 SV=1 && PF00254:FKBP-type peptidyl-prolyl cis-trans isomerase|PF00515:Tetratricopeptide repeat	MYB_related
123119898	472.24	1138.8	1366.48	2140.4	2453.38	1882.87	992.507	2158.88	-1.1208	0.0128168	0.468925	LOC123119898	NC_057808.1	135065618	135067281	-	456	protein_coding	40S ribosomal protein S29-like && sp|Q5I7K3|RS29_WHEAT 40S ribosomal protein S29 OS=Triticum aestivum OX=4565 GN=RPS29 PE=1 SV=1 && -	MYB_related
123087517	431.886	44.523	229.762	80.8619	25.4744	80.0604	235.391	62.1322	1.92111	0.0131019	1	LOC123087517	NC_057803.1	610033531	610036343	-	2077	pseudogene	- && sp|Q8W4G6|CRK15_ARATH Cysteine-rich receptor-like protein kinase 15 OS=Arabidopsis thaliana OX=3702 GN=CRK15 PE=2 SV=2 && -	MYB_related
123110881	585.664	1408.91	1766.41	2817.5	3102	2328.5	1253.66	2749.33	-1.13267	0.0133852	0.471527	LOC123110881	NC_057807.1	148045659	148047437	-	521	protein_coding	40S ribosomal protein S29-like && sp|Q5I7K3|RS29_WHEAT 40S ribosomal protein S29 OS=Triticum aestivum OX=4565 GN=RPS29 PE=1 SV=1 && PF00253:Ribosomal protein S14p/S29e	MYB_related
123147271	2649.12	611.449	510.487	543.626	300.794	394.514	1257.02	412.978	1.60563	0.0136471	0.474608	LOC123147271	NC_057812.1	414350979	414362890	+	3326	protein_coding	protein LHY-like%2C transcript variant X2 && sp|A0A0G3VTN5|LHY_PETHY Protein LATE ELONGATED HYPOCOTYL OS=Petunia hybrida OX=4102 GN=LHY PE=2 SV=1 && PF00249:Myb-like DNA-binding domain	MYB_related
101290591	111.243	268.127	406.835	603.054	718.182	531.485	262.069	617.574	-1.23537	0.0137018	0.475371	LOC101290591	NC_057812.1	496442456	496464529	+	3795	protein_coding	1%2C4-alpha-glucan-branching enzyme 3%2C chloroplastic/amyloplastic && sp|D2WL32|GLGB3_ARATH 1,4-alpha-glucan-branching enzyme 3, chloroplastic/amyloplastic OS=Arabidopsis thaliana OX=3702 GN=SBE3 PE=1 SV=1 && -	MYB_related
123159999	2170.34	588.693	1651.52	876.816	261.602	442.743	1470.19	527.054	1.47993	0.0143197	0.481356	LOC123159999	NC_057813.1	534188524	534196136	+	5092	protein_coding	ABC transporter G family member 44 && sp|Q6YW62|AB44G_ORYSJ ABC transporter G family member 44 OS=Oryza sativa subsp. japonica OX=39947 GN=ABCG44 PE=2 SV=2 && PF01061:ABC-2 type transporter|PF08370:Plant PDR ABC transporter associated|PF00005:ABC transporter|PF14510:ABC-transporter N-terminal	MYB_related
123096261	91.6123	43.5336	42.3246	26.3045	23.5148	21.2208	59.1568	23.68	1.31718	0.0143431	1	LOC123096261	NC_057805.1	66966858	66974268	+	2451	protein_coding	O-fucosyltransferase 9-like%2C transcript variant X1 && sp|Q8H1E6|OFUT9_ARATH O-fucosyltransferase 9 OS=Arabidopsis thaliana OX=3702 GN=OFUT9 PE=2 SV=1 && PF10250:GDP-fucose protein O-fucosyltransferase	MYB_related
123169705	29.4468	14.841	5.18261	0.97424	1.95957	4.82291	16.4901	2.58557	2.66436	0.0148331	1	LOC123169705	NC_057814.1	634343422	634352631	+	3071	protein_coding	disease resistance protein Pik-2-like && sp|P0DO07|PIK2_ORYSJ Disease resistance protein Pik-2 OS=Oryza sativa subsp. japonica OX=39947 GN=PIK-2 PE=3 SV=1 && PF18052:Rx N-terminal domain	MYB_related
123098353	3057.01	1115.05	2365	1257.74	472.256	989.662	2179.02	906.554	1.26517	0.0148725	0.484289	LOC123098353	NC_057805.1	427767893	427773929	-	3756	protein_coding	calcium-transporting ATPase 10%2C plasma membrane-type-like && sp|Q2QMX9|ACA10_ORYSJ Calcium-transporting ATPase 10, plasma membrane-type OS=Oryza sativa subsp. japonica OX=39947 GN=ACA10 PE=2 SV=1 && PF13246:Cation transport ATPase (P-type)|PF00122:E1-E2 ATPase|PF00689:Cation transporting ATPase, C-terminus|PF12515:Ca2+-ATPase N terminal autoinhibitory domain|PF00690:Cation transporter/ATPase, N…	MYB_related
123167157	18.5406	9.894	6.04638	2.92272	0	0	11.4937	0.97424	3.55672	0.0149869	1	LOC123167157	NC_057814.1	118886932	118890480	+	2538	protein_coding	cysteine-rich receptor-like protein kinase 8 && sp|Q9M0X5|CRK25_ARATH Cysteine-rich receptor-like protein kinase 25 OS=Arabidopsis thaliana OX=3702 GN=CRK25 PE=3 SV=1 && PF01657:Salt stress response/antifungal|PF00069:Protein kinase domain	MYB_related
123041172	1393.82	519.435	414.609	439.382	215.552	264.296	775.953	306.41	1.34011	0.0159646	0.484289	LOC123041172	NC_057798.1	254188591	254191836	-	2414	protein_coding	putative cysteine-rich receptor-like protein kinase 20 && sp|O65479|CRK20_ARATH Putative cysteine-rich receptor-like protein kinase 20 OS=Arabidopsis thaliana OX=3702 GN=CRK20 PE=2 SV=2 && PF00069:Protein kinase domain|PF01657:Salt stress response/antifungal	MYB_related
123079947	69.7998	54.417	126.974	200.693	203.795	136.971	83.7302	180.486	-1.10498	0.0161053	1	LOC123079947	NC_057802.1	496828640	496834968	+	3075	protein_coding	beta-galactosidase 3-like%2C transcript variant X1 && sp|Q5N8X6|BGAL3_ORYSJ Beta-galactosidase 3 OS=Oryza sativa subsp. japonica OX=39947 GN=Os01g0875500 PE=3 SV=1 && PF01301:Glycosyl hydrolases family 35|PF17834:Beta-sandwich domain in beta galactosidase|PF02140:Galactose binding lectin domain	MYB_related
123168172	2.18124	13.8516	0	160.75	2.93935	14.4687	5.34428	59.3859	-3.47789	0.0164035	1	LOC123168172	NC_057814.1	55364849	55366316	-	1468	protein_coding	probable carboxylesterase 5 && sp|Q9FX94|CXE5_ARATH Probable carboxylesterase 5 OS=Arabidopsis thaliana OX=3702 GN=CXE5 PE=2 SV=1 && PF07859:alpha/beta hydrolase fold	MYB_related
123124987	13.0875	9.894	5.18261	19.4848	71.5242	17.3625	9.38803	36.1238	-1.95338	0.0165168	1	LOC123124987	NC_057808.1	373204422	373205501	-	966	protein_coding	small heat shock protein%2C chloroplastic-like && sp|P09886|HS21C_PEA Small heat shock protein, chloroplastic OS=Pisum sativum OX=3888 GN=HSP21 PE=2 SV=1 && PF00011:Hsp20/alpha crystallin family	MYB_related
123045082	342.455	256.255	371.42	219.204	79.3625	162.05	323.377	153.539	1.07467	0.0193345	0.498848	LOC123045082	NC_057794.1	259294571	259299064	+	4094	protein_coding	probable leucine-rich repeat receptor-like protein kinase At1g35710 && sp|Q9LP24|Y1571_ARATH Probable leucine-rich repeat receptor-like protein kinase At1g35710 OS=Arabidopsis thaliana OX=3702 GN=At1g35710 PE=1 SV=1 && PF13855:Leucine rich repeat|PF08263:Leucine rich repeat N-terminal domain|PF00069:Protein kinase domain	MYB_related
123111359	266.112	28.6926	30.2319	36.0469	11.7574	27.0083	108.345	24.9375	2.11729	0.0195054	1	LOC123111359	NC_057807.1	276802618	276809433	-	2509	protein_coding	probable serine/threonine-protein kinase WNK8 && sp|Q2QYL8|WNK8_ORYSJ Probable serine/threonine-protein kinase WNK8 OS=Oryza sativa subsp. japonica OX=39947 GN=WNK8 PE=2 SV=1 && PF00069:Protein kinase domain	MYB_related
123095845	38.1718	107.845	122.655	186.08	293.935	158.192	89.5572	212.735	-1.24545	0.0195987	1	LOC123095845	NC_057805.1	19944282	19957106	+	3679	protein_coding	uncharacterized LOC123095845 && - && PF00641:Zn-finger in Ran binding protein and others	MYB_related
123127285	126.512	50.4594	87.2406	42.8665	38.2116	38.5833	88.0707	39.8871	1.14126	0.0196995	1	LOC123127285	NC_057809.1	208630366	208632466	+	1715	protein_coding	probable linoleate 9S-lipoxygenase 4%2C transcript variant X9 && sp|Q53RB0|LOX4_ORYSJ Probable linoleate 9S-lipoxygenase 4 OS=Oryza sativa subsp. japonica OX=39947 GN=Os03g0700700 PE=2 SV=1 && -	MYB_related
123108483	35.9905	1.9788	6.04638	0.97424	0	2.89375	14.6719	1.28933	3.49936	0.0197509	1	LOC123108483	NC_057806.1	696662591	696668813	+	2518	protein_coding	G-type lectin S-receptor-like serine/threonine-protein kinase B120 && sp|O81906|B120_ARATH G-type lectin S-receptor-like serine/threonine-protein kinase B120 OS=Arabidopsis thaliana OX=3702 GN=B120 PE=2 SV=1 && PF00954:S-locus glycoprotein domain|PF08276:PAN-like domain|PF07714:Protein tyrosine kinase|PF01453:D-mannose binding lectin	MYB_related
123053278	91.6123	26.7138	37.142	18.5106	9.79784	23.15	51.8227	17.1528	1.59138	0.0200517	1	LOC123053278	NC_057799.1	382236992	382243778	+	6571	protein_coding	G-type lectin S-receptor-like serine/threonine-protein kinase At2g19130%2C transcript variant X1 && sp|O64477|Y2913_ARATH G-type lectin S-receptor-like serine/threonine-protein kinase At2g19130 OS=Arabidopsis thaliana OX=3702 GN=At2g19130 PE=2 SV=1 && -	MYB_related
123046531	1269.48	400.707	133.884	182.183	180.28	218.96	601.359	193.808	1.63311	0.0200566	0.499063	LOC123046531	NC_057798.1	657332273	657334759	+	1199	protein_coding	putative xyloglucan endotransglucosylase/hydrolase protein 13 && sp|Q9FKL8|XTH13_ARATH Putative xyloglucan endotransglucosylase/hydrolase protein 13 OS=Arabidopsis thaliana OX=3702 GN=XTH13 PE=3 SV=1 && PF06955:Xyloglucan endo-transglycosylase (XET) C-terminus|PF00722:Glycosyl hydrolases family 16	MYB_related
123148332	1972.94	727.209	1154.86	779.392	275.319	588.395	1285	547.702	1.23016	0.0201464	0.499063	LOC123148332	NC_057812.1	571263611	571270942	+	5021	protein_coding	ABC transporter G family member 44-like && sp|Q6YW62|AB44G_ORYSJ ABC transporter G family member 44 OS=Oryza sativa subsp. japonica OX=39947 GN=ABCG44 PE=2 SV=2 && PF00005:ABC transporter|PF14510:ABC-transporter N-terminal|PF01061:ABC-2 type transporter|PF08370:Plant PDR ABC transporter associated	MYB_related
123147982	1177.87	609.471	434.475	415.026	243.966	378.116	740.606	345.703	1.0987	0.020285	0.499063	LOC123147982	NC_057812.1	526072922	526079434	+	1902	protein_coding	amino acid permease 3-like && sp|Q39134|AAP3_ARATH Amino acid permease 3 OS=Arabidopsis thaliana OX=3702 GN=AAP3 PE=1 SV=2 && PF01490:Transmembrane amino acid transporter protein	MYB_related
123180939	1759.17	905.301	641.78	645.921	306.672	536.308	1102.08	496.3	1.15065	0.0204694	0.499063	LOC123180939	NC_057796.1	196171051	196187232	+	3728	protein_coding	ABC transporter G family member 25-like%2C transcript variant X2 && sp|B9G5Y5|AB25G_ORYSJ ABC transporter G family member 25 OS=Oryza sativa subsp. japonica OX=39947 GN=ABCG25 PE=2 SV=1 && PF00005:ABC transporter	MYB_related
123068265	241.028	653.004	993.333	1346.4	1733.24	1279.04	629.122	1452.89	-1.20699	0.020725	0.499063	LOC123068265	NC_057794.1	565374276	565378697	-	942	protein_coding	ubiquitin-40S ribosomal protein S27a-like && sp|P0CG85|UBI1P_NICSY Polyubiquitin OS=Nicotiana sylvestris OX=4096 GN=UBI11 PE=2 SV=1 && PF01599:Ribosomal protein S27a|PF00240:Ubiquitin family	MYB_related
123148082	122.15	65.3004	69.1014	36.0469	31.3531	51.1229	85.5172	39.5076	1.11143	0.0207688	1	LOC123148082	NC_057812.1	543842704	543848705	-	4039	protein_coding	uncharacterized LOC123148082%2C transcript variant X3 && sp|Q2R2D5|XA21_ORYSJ Receptor kinase-like protein Xa21 OS=Oryza sativa subsp. japonica OX=39947 GN=XA21 PE=1 SV=1 && -	MYB_related
123052121	280.29	471.944	800.713	1004.44	1069.92	1065.86	517.649	1046.74	-1.0151	0.0208692	0.499063	LOC123052121	NC_057799.1	125430027	125432381	+	1080	protein_coding	40S ribosomal protein S3-3-like && sp|Q9FJA6|RS33_ARATH 40S ribosomal protein S3-3 OS=Arabidopsis thaliana OX=3702 GN=RPS3C PE=1 SV=1 && PF00189:Ribosomal protein S3, C-terminal domain|PF07650:KH domain	MYB_related
123111605	11.9968	7.9152	6.04638	1.94848	0	0.964583	8.65281	0.971021	3.14929	0.0209547	1	LOC123111605	NC_057807.1	318632378	318636099	+	1603	protein_coding	alpha-galactosidase-like%2C transcript variant X1 && sp|Q8RX86|AGAL2_ARATH Alpha-galactosidase 2 OS=Arabidopsis thaliana OX=3702 GN=AGAL2 PE=1 SV=1 && PF16499:Alpha galactosidase A|PF17801:Alpha galactosidase C-terminal beta sandwich domain	MYB_related
123143751	977.198	144.452	38.0058	104.244	70.5444	95.4937	386.552	90.0939	2.10058	0.0209604	0.499063	LOC123143751	NC_057811.1	87162506	87170957	-	3456	protein_coding	L-arabinokinase-like && sp|O23461|ARAK_ARATH L-arabinokinase OS=Arabidopsis thaliana OX=3702 GN=ARA1 PE=1 SV=1 && PF13528:Glycosyl transferase family 1|PF10509:Galactokinase galactose-binding signature|PF00288:GHMP kinases N terminal domain	MYB_related
123079396	488.599	236.467	302.319	189.002	85.2412	199.669	342.461	157.971	1.1157	0.0209722	0.499063	LOC123079396	NC_057802.1	430666418	430670793	+	3220	protein_coding	G-type lectin S-receptor-like serine/threonine-protein kinase At4g27290%2C transcript variant X1 && sp|O81905|SD18_ARATH Receptor-like serine/threonine-protein kinase SD1-8 OS=Arabidopsis thaliana OX=3702 GN=SD18 PE=1 SV=1 && PF00954:S-locus glycoprotein domain|PF08276:PAN-like domain|PF07714:Protein tyrosine kinase|PF01453:D-mannose binding lectin	MYB_related
123155700	3857.53	2216.26	1432.13	1068.74	913.159	1600.24	2501.97	1194.05	1.06706	0.0212233	0.499063	LOC123155700	NC_057813.1	43047	50772	-	4940	protein_coding	ABC transporter G family member 48-like%2C transcript variant X1 && sp|Q8GU84|AB48G_ORYSJ ABC transporter G family member 48 OS=Oryza sativa subsp. japonica OX=39947 GN=ABCG48 PE=3 SV=1 && PF00005:ABC transporter|PF01061:ABC-2 type transporter|PF14510:ABC-transporter N-terminal|PF08370:Plant PDR ABC transporter associated	MYB_related
123065659	3.27187	31.6608	26.7768	249.405	19.5957	40.5125	20.5698	103.171	-2.32263	0.0213356	1	LOC123065659	NC_057801.1	534681835	534682374	-	540	protein_coding	uncharacterized LOC123065659 && - && -	MYB_related
123121887	28.3562	110.813	104.516	197.771	218.492	166.873	81.2283	194.378	-1.25605	0.0216368	1	LOC123121887	NC_057808.1	374688893	374692175	-	1397	protein_coding	tRNase Z TRZ2%2C chloroplastic-like && sp|Q8L633|RNZ2_ARATH tRNase Z TRZ2, chloroplastic OS=Arabidopsis thaliana OX=3702 GN=TRZ2 PE=2 SV=1 && PF12706:Beta-lactamase superfamily domain	MYB_related
123061943	66.528	41.5548	44.9159	29.2272	14.6968	22.1854	50.9996	22.0364	1.20809	0.0216388	1	LOC123061943	NC_057800.1	516585739	516591322	-	3136	protein_coding	NADP-dependent malic enzyme-like%2C transcript variant X1 && sp|P12628|MAOX_PHAVU NADP-dependent malic enzyme OS=Phaseolus vulgaris OX=3885 GN=ME1 PE=2 SV=1 && PF00390:Malic enzyme, N-terminal domain|PF03949:Malic enzyme, NAD binding domain	MYB_related
123105469	1803.89	701.485	837.855	679.045	394.853	508.335	1114.41	527.411	1.07902	0.0216698	0.499063	LOC123105469	NC_057806.1	628792223	628802409	-	4568	transcribed_pseudogene	ABC transporter G family member 48-like && sp|Q8GU84|AB48G_ORYSJ ABC transporter G family member 48 OS=Oryza sativa subsp. japonica OX=39947 GN=ABCG48 PE=3 SV=1 && PF08370:Plant PDR ABC transporter associated|PF01061:ABC-2 type transporter|PF00005:ABC transporter	MYB_related
123085241	605.295	1250.6	1927.93	2512.56	2931.51	2409.53	1261.28	2617.87	-1.05321	0.0223192	0.499063	LOC123085241	NC_057803.1	75890627	75892715	+	735	protein_coding	ubiquitin-60S ribosomal protein L40-1 && sp|P0CH34|RL40A_ORYSJ Ubiquitin-60S ribosomal protein L40-1 OS=Oryza sativa subsp. japonica OX=39947 GN=Ub-CEP52-1 PE=2 SV=1 && PF00240:Ubiquitin family|PF01020:Ribosomal L40e family	MYB_related
123166915	5.45311	4.947	6.91014	0	0.979784	0	5.77009	0.326595	4.05106	0.0226203	1	LOC123166915	NC_057814.1	17600892	17605846	-	1016	protein_coding	uncharacterized LOC123166915 && - && -	MYB_related
123062776	56.7124	172.156	163.252	245.508	370.358	251.756	130.707	289.208	-1.14398	0.0226635	0.499063	LOC123062776	NC_057800.1	635756138	635763745	+	3294	protein_coding	beta-galactosidase 3-like%2C transcript variant X1 && sp|Q5N8X6|BGAL3_ORYSJ Beta-galactosidase 3 OS=Oryza sativa subsp. japonica OX=39947 GN=Os01g0875500 PE=3 SV=1 && PF17834:Beta-sandwich domain in beta galactosidase|PF02140:Galactose binding lectin domain|PF01301:Glycosyl hydrolases family 35	MYB_related
123093069	2893.42	897.386	2017.76	1203.19	398.772	801.568	1936.19	801.175	1.27297	0.0230081	0.499063	LOC123093069	NC_057804.1	523180527	523186636	-	3762	protein_coding	calcium-transporting ATPase 2%2C plasma membrane-type-like && sp|Q2QMX9|ACA10_ORYSJ Calcium-transporting ATPase 10, plasma membrane-type OS=Oryza sativa subsp. japonica OX=39947 GN=ACA10 PE=2 SV=1 && PF12515:Ca2+-ATPase N terminal autoinhibitory domain|PF00689:Cation transporting ATPase, C-terminus|PF13246:Cation transport ATPase (P-type)|PF00122:E1-E2 ATPase|PF00690:Cation transporter/ATPase, N-…	MYB_related
123070921	27.2656	64.311	94.1507	128.6	221.431	104.175	61.9091	151.402	-1.28608	0.0231453	1	LOC123070921	NC_057801.1	560669764	560671797	+	1326	pseudogene	- && sp|Q9FEQ8|PER2_MAIZE Peroxidase 2 OS=Zea mays OX=4577 GN=PER2 PE=2 SV=1 && PF00141:Peroxidase	MYB_related
123085100	2730.92	642.121	261.722	435.485	198.896	458.177	1211.59	364.186	1.73392	0.0233871	0.499063	LOC123085100	NC_057803.1	56228896	56231330	+	1624	protein_coding	branched-chain-amino-acid aminotransferase 2%2C chloroplastic-like && sp|Q9M401|BCAT3_ARATH Branched-chain-amino-acid aminotransferase 3, chloroplastic OS=Arabidopsis thaliana OX=3702 GN=BCAT3 PE=1 SV=1 && PF01063:Amino-transferase class IV	MYB_related
123120041	405.712	318.587	387.832	212.384	55.8477	211.244	370.71	159.825	1.21367	0.0234266	0.499063	LOC123120041	NC_057808.1	195438320	195440466	+	1954	protein_coding	amino acid permease 3-like && sp|Q39134|AAP3_ARATH Amino acid permease 3 OS=Arabidopsis thaliana OX=3702 GN=AAP3 PE=1 SV=2 && PF01490:Transmembrane amino acid transporter protein	MYB_related
123090518	448.246	1208.06	1791.45	2472.62	2814.92	2348.76	1149.25	2545.43	-1.14692	0.0240276	0.499063	LOC123090518	NC_057804.1	6338148	6340714	-	643	protein_coding	ubiquitin-60S ribosomal protein L40-1 && sp|P0CH34|RL40A_ORYSJ Ubiquitin-60S ribosomal protein L40-1 OS=Oryza sativa subsp. japonica OX=39947 GN=Ub-CEP52-1 PE=2 SV=1 && PF00240:Ubiquitin family|PF01020:Ribosomal L40e family	MYB_related
123145118	55.6217	32.6502	78.6029	106.192	102.877	134.077	55.6249	114.382	-1.03724	0.0241731	1	LOC123145118	NC_057811.1	365420628	365427189	+	1598	protein_coding	uncharacterized LOC123145118%2C transcript variant X2 && - && -	MYB_related
123084995	4431.2	772.722	2292.44	1410.7	375.257	822.789	2498.79	869.582	1.52277	0.0243091	0.500549	LOC123084995	NC_057803.1	38328660	38336163	+	4408	protein_coding	calcium-transporting ATPase 10%2C plasma membrane-type-like%2C transcript variant X2 && sp|Q2QMX9|ACA10_ORYSJ Calcium-transporting ATPase 10, plasma membrane-type OS=Oryza sativa subsp. japonica OX=39947 GN=ACA10 PE=2 SV=1 && PF12515:Ca2+-ATPase N terminal autoinhibitory domain|PF13246:Cation transport ATPase (P-type)|PF00122:E1-E2 ATPase|PF00689:Cation transporting ATPase, C-terminus|PF00690:Cat…	MYB_related
123071378	480.965	98.94	158.07	103.269	106.796	70.4145	245.991	93.4935	1.39471	0.024439	1	LOC123071378	NC_057801.1	632368386	632373770	-	2385	protein_coding	protein ESMERALDA 1-like%2C transcript variant X1 && sp|Q9ZVF7|ESMD1_ARATH Protein ESMERALDA 1 OS=Arabidopsis thaliana OX=3702 GN=ESMD1 PE=2 SV=1 && PF10250:GDP-fucose protein O-fucosyltransferase	MYB_related
123122531	0	2.9682	2.5913	10.7166	15.6765	7.71666	1.85317	11.3699	-2.58498	0.0245195	1	LOC123122531	NC_057808.1	441369587	441377172	-	6834	protein_coding	putative G-type lectin S-receptor-like serine/threonine-protein kinase At1g61610 && sp|Q9SY89|Y1661_ARATH Putative G-type lectin S-receptor-like serine/threonine-protein kinase At1g61610 OS=Arabidopsis thaliana OX=3702 GN=At1g61610 PE=3 SV=1 && -	MYB_related
123145937	364.268	910.248	1367.34	1739.02	2247.62	1772.9	880.62	1919.85	-1.12401	0.0245613	0.500662	LOC123145937	NC_057795.1	658867720	658871543	-	1147	protein_coding	ubiquitin-40S ribosomal protein S27a-like%2C transcript variant X2 && sp|P0CG85|UBI1P_NICSY Polyubiquitin OS=Nicotiana sylvestris OX=4096 GN=UBI11 PE=2 SV=1 && PF01599:Ribosomal protein S27a|PF00240:Ubiquitin family	MYB_related
123132207	2220.51	272.085	168.435	275.71	177.341	271.048	887.009	241.366	1.87744	0.024783	0.501043	LOC123132207	NC_057809.1	85887681	85896564	+	3291	protein_coding	L-arabinokinase-like && sp|O23461|ARAK_ARATH L-arabinokinase OS=Arabidopsis thaliana OX=3702 GN=ARA1 PE=1 SV=1 && PF13528:Glycosyl transferase family 1|PF00288:GHMP kinases N terminal domain|PF10509:Galactokinase galactose-binding signature	MYB_related
123112362	50.1686	158.304	145.113	267.916	312.551	198.704	117.862	259.724	-1.13796	0.0248687	0.501043	LOC123112362	NC_057807.1	444908297	444911374	-	1359	protein_coding	tRNase Z TRZ2%2C chloroplastic-like && sp|Q8L633|RNZ2_ARATH tRNase Z TRZ2, chloroplastic OS=Arabidopsis thaliana OX=3702 GN=TRZ2 PE=2 SV=1 && PF12706:Beta-lactamase superfamily domain	MYB_related
123111250	3631.77	678.729	1469.27	963.523	297.854	808.32	1926.59	689.899	1.48148	0.0252253	0.501043	LOC123111250	NC_057807.1	257700534	257706531	-	3744	protein_coding	probable calcium-transporting ATPase 9%2C plasma membrane-type && sp|Q2QY12|ACA9_ORYSJ Probable calcium-transporting ATPase 9, plasma membrane-type OS=Oryza sativa subsp. japonica OX=39947 GN=ACA9 PE=3 SV=1 && -	MYB_related
123105631	128.693	55.4064	67.3739	50.6605	19.5957	33.7604	83.8246	34.6722	1.27148	0.0260513	1	LOC123105631	NC_057806.1	651092630	651094384	+	1549	protein_coding	amino acid transporter ANT1-like && sp|Q9SF09|ANT1_ARATH Amino acid transporter ANT1 OS=Arabidopsis thaliana OX=3702 GN=ANT1 PE=1 SV=1 && PF01490:Transmembrane amino acid transporter protein	MYB_related
100873119	344.637	51.4488	43.1884	39.9438	48.9892	40.5125	146.425	43.1485	1.76113	0.0261082	1	LOC100873119	NC_057810.1	527561721	527564931	-	2035	protein_coding	protein REVEILLE 1 && sp|F4KGY6|RVE1_ARATH Protein REVEILLE 1 OS=Arabidopsis thaliana OX=3702 GN=RVE1 PE=1 SV=1 && -	MYB_related
123127269	104.7	34.629	27.6406	30.2014	10.7776	11.575	55.6564	17.518	1.66435	0.0261946	1	LOC123127269	NC_057809.1	202715285	202722482	+	5236	protein_coding	ABC transporter G family member 39%2C transcript variant X1 && sp|Q8GU88|AB39G_ORYSJ ABC transporter G family member 39 OS=Oryza sativa subsp. japonica OX=39947 GN=ABCG39 PE=3 SV=1 && PF00005:ABC transporter|PF08370:Plant PDR ABC transporter associated|PF14510:ABC-transporter N-terminal|PF01061:ABC-2 type transporter	MYB_related
123144774	10.9062	10.8834	0	0	0	0	7.26321	0	5.33938	0.0269916	1	LOC123144774	NC_057811.1	304919397	304921668	+	1209	protein_coding	ATP synthase subunit alpha%2C chloroplastic-like && sp|A1E9I8|ATPA_HORVU ATP synthase subunit alpha, chloroplastic OS=Hordeum vulgare OX=4513 GN=atpA PE=3 SV=1 && PF00006:ATP synthase alpha/beta family, nucleotide-binding domain	MYB_related
123054197	972.835	601.555	563.177	498.811	184.199	361.719	712.522	348.243	1.03254	0.0277182	0.507066	LOC123054197	NC_057799.1	522684315	522688180	+	1727	protein_coding	branched-chain amino acid aminotransferase 2%2C chloroplastic-like && sp|K7QHS5|BCAT2_HUMLU Branched-chain amino acid aminotransferase 2, chloroplastic OS=Humulus lupulus OX=3486 GN=BCAT2 PE=1 SV=1 && PF01063:Amino-transferase class IV	MYB_related
123128024	203.946	54.417	68.2377	54.5574	9.79784	39.5479	108.867	34.6344	1.65061	0.0280842	1	LOC123128024	NC_057809.1	486916033	486925057	-	2950	protein_coding	protein REVEILLE 7-like%2C transcript variant X1 && sp|F4KGY6|RVE1_ARATH Protein REVEILLE 1 OS=Arabidopsis thaliana OX=3702 GN=RVE1 PE=1 SV=1 && PF00249:Myb-like DNA-binding domain	MYB_related
123159767	634.742	556.043	142.522	201.668	114.635	226.677	444.436	180.993	1.29543	0.0283101	0.508852	LOC123159767	NC_057813.1	392795249	392799447	-	1900	protein_coding	lysine histidine transporter 1-like && sp|Q9FKS8|LHT1_ARATH Lysine histidine transporter 1 OS=Arabidopsis thaliana OX=3702 GN=LHT1 PE=1 SV=1 && PF01490:Transmembrane amino acid transporter protein	MYB_related
123093441	117.787	181.06	69.9652	60.4029	71.5242	37.6187	122.938	56.5153	1.12036	0.0290813	1	LOC123093441	NC_057804.1	591615671	591620188	+	1982	protein_coding	protein DETOXIFICATION 27-like && sp|Q9FKQ1|DTX27_ARATH Protein DETOXIFICATION 27 OS=Arabidopsis thaliana OX=3702 GN=DTX27 PE=2 SV=1 && PF01554:MatE	MYB_related
123162433	6.54373	4.947	12.9565	0.97424	0	1.92917	8.14909	0.967802	3.07545	0.0291862	1	LOC123162433	NC_057813.1	541985869	541988574	+	1729	protein_coding	uncharacterized LOC123162433 && - && PF00249:Myb-like DNA-binding domain	MYB_related
123182029	868.135	321.555	557.13	370.211	142.069	284.552	582.274	265.611	1.13212	0.0294495	0.510712	LOC123182029	NC_057796.1	354517915	354521372	-	2536	protein_coding	probably inactive leucine-rich repeat receptor-like protein kinase At5g48380 && sp|Q9ASS4|Y5838_ARATH Probably inactive leucine-rich repeat receptor-like protein kinase At5g48380 OS=Arabidopsis thaliana OX=3702 GN=At5g48380 PE=1 SV=1 && PF07714:Protein tyrosine kinase	MYB_related
123148806	210.49	32.6502	60.4638	49.6862	9.79784	28.9375	101.201	29.4738	1.77799	0.0299345	1	LOC123148806	NC_057812.1	632333506	632339113	-	2085	protein_coding	putative cysteine-rich receptor-like protein kinase 23 && sp|O65482|CRK23_ARATH Putative cysteine-rich receptor-like protein kinase 23 OS=Arabidopsis thaliana OX=3702 GN=CRK23 PE=2 SV=1 && PF00069:Protein kinase domain	MYB_related
123113836	282.471	300.778	116.609	79.8876	114.635	140.829	233.286	111.784	1.0603	0.0300122	1	LOC123113836	NC_057794.1	241744571	241746354	+	1784	protein_coding	chitinase 2-like && sp|Q7M443|CHIT2_TULSB Chitinase 2 OS=Tulipa saxatilis subsp. bakeri OX=110455 PE=1 SV=1 && PF00704:Glycosyl hydrolases family 18	MYB_related
123074064	6.54373	3.9576	2.5913	0	0	0	4.36421	0	4.60335	0.0302932	1	LOC123074064	NC_057802.1	47826787	47827930	-	1057	pseudogene	- && sp|Q76BW5|XTH8_ORYSJ Xyloglucan endotransglycosylase/hydrolase protein 8 OS=Oryza sativa subsp. japonica OX=39947 GN=XTH8 PE=1 SV=1 && PF00722:Glycosyl hydrolases family 16	MYB_related
123100113	25.0843	0	0.863768	0	0	0	8.64936	0	5.59055	0.0305019	1	LOC123100113	NC_057805.1	396601696	396603881	-	1451	protein_coding	uncharacterized protein At1g01500-like && - && -	MYB_related
123058514	1012.1	485.796	248.765	323.448	151.866	268.154	582.219	247.823	1.23171	0.0309565	0.510712	LOC123058514	NC_057800.1	513306946	513322010	-	4684	protein_coding	ABC transporter G family member 32-like && sp|Q8GU89|AB37G_ORYSJ ABC transporter G family member 37 OS=Oryza sativa subsp. japonica OX=39947 GN=ABCG37 PE=2 SV=1 && PF00005:ABC transporter|PF01061:ABC-2 type transporter|PF14510:ABC-transporter N-terminal|PF08370:Plant PDR ABC transporter associated	MYB_related
123052440	20.7218	7.9152	7.77391	3.89696	1.95957	1.92917	12.137	2.59523	2.2182	0.0313803	1	LOC123052440	NC_057799.1	181925536	181928363	+	2828	protein_coding	G-type lectin S-receptor-like serine/threonine-protein kinase At2g19130 && sp|O64477|Y2913_ARATH G-type lectin S-receptor-like serine/threonine-protein kinase At2g19130 OS=Arabidopsis thaliana OX=3702 GN=At2g19130 PE=2 SV=1 && PF00069:Protein kinase domain|PF00954:S-locus glycoprotein domain|PF01453:D-mannose binding lectin|PF08276:PAN-like domain	MYB_related
123044637	161.412	60.3534	52.6898	52.6089	34.2924	16.3979	91.4851	34.4331	1.40768	0.0320135	1	LOC123044637	NC_057798.1	255307853	255311508	-	2235	protein_coding	cysteine-rich receptor-like protein kinase 10 && sp|O65479|CRK20_ARATH Putative cysteine-rich receptor-like protein kinase 20 OS=Arabidopsis thaliana OX=3702 GN=CRK20 PE=2 SV=2 && PF07714:Protein tyrosine kinase|PF01657:Salt stress response/antifungal	MYB_related
123164552	569.305	272.085	197.803	167.569	194.977	147.581	346.398	170.042	1.02556	0.0320868	0.510712	LOC123164552	NC_057814.1	6827337	6831500	+	1434	protein_coding	protein REVEILLE 6-like%2C transcript variant X4 && sp|Q8RWU3|RVE8_ARATH Protein REVEILLE 8 OS=Arabidopsis thaliana OX=3702 GN=RVE8 PE=2 SV=1 && -	MYB_related
100415816	1141.88	243.392	627.959	375.082	154.806	296.127	671.078	275.338	1.28503	0.0326738	0.510836	LOC100415816	NC_057806.1	11440795	11444131	-	3337	protein_coding	receptor-like protein kinase 7 && sp|F4I2N7|RLK7_ARATH Receptor-like protein kinase 7 OS=Arabidopsis thaliana OX=3702 GN=RLK7 PE=1 SV=1 && PF13855:Leucine rich repeat|PF08263:Leucine rich repeat N-terminal domain|PF00069:Protein kinase domain	MYB_related
123090918	4.36249	5.9364	5.18261	0	0	0.964583	5.1605	0.321528	3.88911	0.032721	1	LOC123090918	NC_057804.1	46036709	46056440	-	6691	protein_coding	ABC transporter G family member 41-like%2C transcript variant X4 && sp|Q8GU83|AB41G_ORYSJ ABC transporter G family member 41 OS=Oryza sativa subsp. japonica OX=39947 GN=ABCG41 PE=3 SV=1 && PF00005:ABC transporter|PF08370:Plant PDR ABC transporter associated|PF01061:ABC-2 type transporter	MYB_related
123055123	1048.09	321.555	471.617	309.808	282.178	302.879	613.754	298.288	1.04049	0.0336835	0.511732	LOC123055123	NC_057799.1	627265121	627269544	+	2946	protein_coding	receptor-like serine/threonine-protein kinase SD1-8 && sp|O81905|SD18_ARATH Receptor-like serine/threonine-protein kinase SD1-8 OS=Arabidopsis thaliana OX=3702 GN=SD18 PE=1 SV=1 && PF01453:D-mannose binding lectin|PF08276:PAN-like domain|PF07714:Protein tyrosine kinase|PF00954:S-locus glycoprotein domain	MYB_related
123128722	22.9031	5.9364	22.458	1.94848	1.95957	7.71666	17.0991	3.8749	2.14011	0.0340213	1	LOC123128722	NC_057809.1	585913652	585918282	+	3392	protein_coding	receptor-like protein 6 && sp|F4J7T6|RLP39_ARATH Receptor-like protein 39 OS=Arabidopsis thaliana OX=3702 GN=RLP39 PE=3 SV=1 && PF13855:Leucine rich repeat|PF08263:Leucine rich repeat N-terminal domain	MYB_related
123149461	316.281	516.467	1469.27	1536.38	2151.61	1651.37	767.339	1779.78	-1.2133	0.034342	0.514047	LOC123149461	NC_057812.1	66134383	66138130	+	1609	protein_coding	nucleosome assembly protein 1%3B1-like && sp|Q5VND6|NAP1A_ORYSJ Nucleosome assembly protein 1;1 OS=Oryza sativa subsp. japonica OX=39947 GN=NAP1;1 PE=2 SV=1 && PF00956:Nucleosome assembly protein (NAP)	MYB_related
123092812	117.787	272.085	756.661	890.455	1214.93	789.029	382.178	964.805	-1.33515	0.0344896	0.514047	LOC123092812	NC_057804.1	476461240	476463152	-	815	protein_coding	NHP2-like protein 1 && sp|Q5XH16|NH2L1_XENLA NHP2-like protein 1 OS=Xenopus laevis OX=8355 GN=snu13 PE=2 SV=1 && PF01248:Ribosomal protein L7Ae/L30e/S12e/Gadd45 family	MYB_related
123189208	6.54373	12.8622	12.9565	40.9181	24.4946	20.2562	10.7875	28.5563	-1.396	0.0345791	1	LOC123189208	NC_057797.1	520464590	520471895	-	2066	lncRNA	uncharacterized LOC123189208%2C transcript variant X2 && - && -	MYB_related
123084747	352.271	181.06	69.9652	75.0164	85.2412	93.5645	201.099	84.6074	1.24751	0.0349874	1	LOC123084747	NC_057803.1	7567398	7568460	+	1063	protein_coding	uncharacterized LOC123084747 && - && -	MYB_related
123187980	152.687	375.972	654.736	820.31	873.967	847.868	394.465	847.382	-1.10223	0.0354308	0.514383	LOC123187980	NC_057797.1	132572975	132575246	+	1027	protein_coding	40S ribosomal protein S3-3-like && sp|Q9FJA6|RS33_ARATH 40S ribosomal protein S3-3 OS=Arabidopsis thaliana OX=3702 GN=RPS3C PE=1 SV=1 && PF00189:Ribosomal protein S3, C-terminal domain|PF07650:KH domain	MYB_related
123162273	16.3593	7.9152	0	0	0	0.964583	8.09151	0.321528	4.53132	0.0357114	1	LOC123162273	NC_057796.1	7150065	7152855	-	2791	protein_coding	G-type lectin S-receptor-like serine/threonine-protein kinase At2g19130 && sp|O64477|Y2913_ARATH G-type lectin S-receptor-like serine/threonine-protein kinase At2g19130 OS=Arabidopsis thaliana OX=3702 GN=At2g19130 PE=2 SV=1 && PF08276:PAN-like domain|PF00954:S-locus glycoprotein domain|PF01453:D-mannose binding lectin|PF00069:Protein kinase domain	MYB_related
123162636	51.2593	182.05	232.354	367.288	367.419	305.773	155.221	346.827	-1.15806	0.0357602	0.514383	LOC123162636	NC_057813.1	463156054	463183238	+	3718	protein_coding	1%2C4-alpha-glucan-branching enzyme 3%2C chloroplastic/amyloplastic-like && sp|D2WL32|GLGB3_ARATH 1,4-alpha-glucan-branching enzyme 3, chloroplastic/amyloplastic OS=Arabidopsis thaliana OX=3702 GN=SBE3 PE=1 SV=1 && PF02922:Carbohydrate-binding module 48 (Isoamylase N-terminal domain)|PF02806:Alpha amylase, C-terminal all-beta domain|PF00128:Alpha amylase, catalytic domain	MYB_related
123138038	328.277	133.569	120.064	130.548	37.2318	70.4145	193.97	79.3981	1.28753	0.0363344	1	LOC123138038	NC_057795.1	556156953	556169832	+	3863	protein_coding	probable calcium-transporting ATPase 6%2C plasma membrane-type && sp|Q65X71|ACA6_ORYSJ Probable calcium-transporting ATPase 6, plasma membrane-type OS=Oryza sativa subsp. japonica OX=39947 GN=ACA6 PE=3 SV=1 && PF00689:Cation transporting ATPase, C-terminus|PF00122:E1-E2 ATPase|PF00690:Cation transporter/ATPase, N-terminus|PF13246:Cation transport ATPase (P-type)|PF12515:Ca2+-ATPase N terminal aut…	MYB_related
123182035	26.1749	24.735	77.7391	112.038	117.574	72.3437	42.883	100.652	-1.22458	0.0365504	1	LOC123182035	NC_057796.1	356782171	356787718	+	2243	protein_coding	protease Do-like 10%2C mitochondrial && sp|Q9FIV6|DGP10_ARATH Protease Do-like 10, mitochondrial OS=Arabidopsis thaliana OX=3702 GN=DEGP10 PE=2 SV=1 && PF13365:Trypsin-like peptidase domain|PF13180:PDZ domain|PF17815:PDZ domain	MYB_related
123165056	716.539	1271.38	2617.22	2916.87	3827.04	2818.51	1535.05	3187.47	-1.05389	0.0366507	0.514383	LOC123165056	NC_057814.1	243981034	243983532	-	1115	protein_coding	60S ribosomal protein L7a-2-like && sp|P35685|RL7A1_ORYSJ 60S ribosomal protein L7a-1 OS=Oryza sativa subsp. japonica OX=39947 GN=RPL7A-1 PE=2 SV=1 && PF01248:Ribosomal protein L7Ae/L30e/S12e/Gadd45 family	MYB_related
123189490	74.1623	108.834	251.356	287.401	358.601	270.083	144.784	305.362	-1.07416	0.0369408	0.514383	LOC123189490	NC_057797.1	571373011	571375433	-	946	protein_coding	small nuclear ribonucleoprotein SmD1a-like%2C transcript variant X2 && sp|Q9SY09|SMD1B_ARATH Small nuclear ribonucleoprotein SmD1b OS=Arabidopsis thaliana OX=3702 GN=SMD1B PE=3 SV=1 && PF01423:LSM domain	MYB_related
123096591	152.687	155.336	53.5536	65.2741	27.4339	62.6979	120.526	51.802	1.21648	0.0376305	1	LOC123096591	NC_057805.1	111861236	111866107	-	4801	protein_coding	putative receptor protein kinase ZmPK1 && sp|P17801|KPRO_MAIZE Putative receptor protein kinase ZmPK1 OS=Zea mays OX=4577 GN=PK1 PE=2 SV=2 && PF00954:S-locus glycoprotein domain|PF00024:PAN domain|PF01453:D-mannose binding lectin|PF00069:Protein kinase domain	MYB_related
123187919	35.9905	84.099	138.203	165.621	197.916	186.164	86.0975	183.234	-1.08592	0.0388578	1	LOC123187919	NC_057797.1	121822509	121824920	-	1732	protein_coding	cyclin-D2-2-like && sp|Q8LHA8|CCD22_ORYSJ Cyclin-D2-2 OS=Oryza sativa subsp. japonica OX=39947 GN=CYCD2-2 PE=2 SV=1 && PF00134:Cyclin, N-terminal domain|PF02984:Cyclin, C-terminal domain	MYB_related
101290576	13501.9	5148.84	4963.21	5026.1	2485.71	3850.61	7871.32	3787.48	1.05533	0.0388929	0.517835	LOC101290576	NC_057807.1	625790888	625799486	-	5238	protein_coding	ABC transporter G family member 48%2C transcript variant X1 && sp|Q8GU84|AB48G_ORYSJ ABC transporter G family member 48 OS=Oryza sativa subsp. japonica OX=39947 GN=ABCG48 PE=3 SV=1 && PF00005:ABC transporter|PF01061:ABC-2 type transporter|PF08370:Plant PDR ABC transporter associated|PF14510:ABC-transporter N-terminal	MYB_related
123113474	980.47	331.449	208.168	265.967	172.442	210.279	506.696	216.229	1.22792	0.039016	0.517835	LOC123113474	NC_057807.1	591941254	591945290	+	1646	protein_coding	uncharacterized protein At1g01500-like && sp|Q8GUH2|Y1015_ARATH Uncharacterized protein At1g01500 OS=Arabidopsis thaliana OX=3702 GN=At1g01500 PE=2 SV=1 && -	MYB_related
123098449	7.63436	8.9046	44.9159	43.8408	101.898	47.2646	20.485	64.3343	-1.64039	0.0391547	1	LOC123098449	NC_057805.1	440077214	440086906	+	3166	protein_coding	kinesin-like protein KIN-UA%2C transcript variant X1 && sp|Q0DV28|KINUA_ORYSJ Kinesin-like protein KIN-UA OS=Oryza sativa subsp. japonica OX=39947 GN=KINUA PE=2 SV=2 && PF00514:Armadillo/beta-catenin-like repeat|PF00225:Kinesin motor domain	MYB_related
123090837	49.078	78.1626	177.936	192.899	279.238	190.023	101.726	220.72	-1.11428	0.0396396	1	LOC123090837	NC_057804.1	34900591	34905504	+	2069	protein_coding	zinc finger protein VAR3%2C chloroplastic-like && - && PF00641:Zn-finger in Ran binding protein and others	MYB_related
123190917	49.078	18.7986	13.8203	11.6909	9.79784	4.82291	27.2323	8.77054	1.62903	0.0399012	1	LOC123190917	NC_057797.1	755206785	755210856	+	3305	protein_coding	G-type lectin S-receptor-like serine/threonine-protein kinase B120%2C transcript variant X2 && sp|O81906|B120_ARATH G-type lectin S-receptor-like serine/threonine-protein kinase B120 OS=Arabidopsis thaliana OX=3702 GN=B120 PE=2 SV=1 && PF00954:S-locus glycoprotein domain|PF08276:PAN-like domain|PF01453:D-mannose binding lectin|PF07714:Protein tyrosine kinase	MYB_related
123127545	45.8061	5.9364	9.50145	4.8712	1.95957	6.75208	20.4147	4.52761	2.16549	0.040209	1	LOC123127545	NC_057809.1	359524219	359526852	+	2634	protein_coding	G-type lectin S-receptor-like serine/threonine-protein kinase LECRK2 && sp|A2XQD3|LERK2_ORYSI G-type lectin S-receptor-like serine/threonine-protein kinase LECRK2 OS=Oryza sativa subsp. indica OX=39946 GN=LECRK2 PE=2 SV=1 && PF01453:D-mannose binding lectin|PF00069:Protein kinase domain	MYB_related
123071530	891.039	70.2474	14.6841	139.316	22.535	26.0437	325.323	62.6317	2.37646	0.0404806	0.518324	LOC123071530	NC_057801.1	662160054	662162737	+	1485	protein_coding	fructose-1%2C6-bisphosphatase%2C cytosolic-like && sp|Q9SDL8|F16P2_ORYCO Fructose-1,6-bisphosphatase, cytosolic OS=Oryza coarctata OX=77588 PE=2 SV=1 && PF00316:Fructose-1-6-bisphosphatase, N-terminal domain	MYB_related
123189620	75.2529	3.9576	8.63768	9.7424	0	2.89375	29.2827	4.21205	2.79398	0.0407611	1	LOC123189620	NC_057797.1	592026459	592030126	-	3668	pseudogene	- && - && -	MYB_related
123182469	382.808	159.293	124.383	139.316	91.1199	82.9541	222.162	104.463	1.08727	0.0422877	1	LOC123182469	NC_057796.1	410506729	410530127	+	3783	protein_coding	probable calcium-transporting ATPase 6%2C plasma membrane-type && sp|Q65X71|ACA6_ORYSJ Probable calcium-transporting ATPase 6, plasma membrane-type OS=Oryza sativa subsp. japonica OX=39947 GN=ACA6 PE=3 SV=1 && PF12515:Ca2+-ATPase N terminal autoinhibitory domain|PF00689:Cation transporting ATPase, C-terminus|PF00122:E1-E2 ATPase|PF13246:Cation transport ATPase (P-type)|PF00690:Cation transporter/…	MYB_related
123053650	32.7187	21.7668	69.9652	95.4755	96.0188	76.202	41.4836	89.2321	-1.09927	0.0430429	1	LOC123053650	NC_057799.1	432789614	432793062	+	1240	protein_coding	surfeit locus protein 2-like%2C transcript variant X1 && - && PF05477:Surfeit locus protein 2 (SURF2)	MYB_related
123133342	15.2687	41.5548	68.2377	71.1195	129.331	92.5999	41.6871	97.6836	-1.22235	0.0431758	1	LOC123133342	NC_057795.1	482218830	482224237	+	2287	protein_coding	protease Do-like 10%2C mitochondrial && sp|Q9FIV6|DGP10_ARATH Protease Do-like 10, mitochondrial OS=Arabidopsis thaliana OX=3702 GN=DEGP10 PE=2 SV=1 && PF17815:PDZ domain|PF13180:PDZ domain|PF13365:Trypsin-like peptidase domain	MYB_related
123148331	37.0812	51.4488	19.0029	23.3817	7.83827	4.82291	35.8443	12.0143	1.57529	0.0447654	1	LOC123148331	NC_057812.1	570894575	570905504	-	3207	lncRNA	uncharacterized LOC123148331 && sp|Q6YW62|AB44G_ORYSJ ABC transporter G family member 44 OS=Oryza sativa subsp. japonica OX=39947 GN=ABCG44 PE=2 SV=2 && -	MYB_related
123157335	705.633	1581.06	2847.84	3314.36	3663.41	3433.91	1711.51	3470.56	-1.01968	0.0449375	0.522131	LOC123157335	NC_057813.1	231483769	231486349	-	1109	protein_coding	60S ribosomal protein L7a-2-like && sp|P35685|RL7A1_ORYSJ 60S ribosomal protein L7a-1 OS=Oryza sativa subsp. japonica OX=39947 GN=RPL7A-1 PE=2 SV=1 && PF01248:Ribosomal protein L7Ae/L30e/S12e/Gadd45 family	MYB_related
123168944	4.36249	2.9682	6.91014	0	0	0.964583	4.74694	0.321528	3.7716	0.0454568	1	LOC123168944	NC_057814.1	61200274	61203476	+	2191	protein_coding	cysteine-rich receptor-like protein kinase 10 && sp|Q0D5R2|CRK10_ORYSJ Cysteine-rich receptor-like protein kinase 10 OS=Oryza sativa subsp. japonica OX=39947 GN=CRK10 PE=2 SV=1 && PF00069:Protein kinase domain|PF11883:Domain of unknown function (DUF3403)|PF01657:Salt stress response/antifungal	MYB_related
123145226	46.8968	21.7668	136.475	157.827	186.159	158.192	68.3796	167.392	-1.28799	0.0466557	1	LOC123145226	NC_057811.1	379056322	379060653	+	2260	protein_coding	ATPase family AAA domain-containing protein 3C-like && sp|Q20748|ATAD3_CAEEL ATPase family AAA domain-containing protein 3 OS=Caenorhabditis elegans OX=6239 GN=atad-3 PE=1 SV=2 && PF00004:ATPase family associated with various cellular activities (AAA)|PF12037:Domain of unknown function (DUF3523)	MYB_related
123185427	406.802	16.8198	11.229	52.6089	8.81805	26.0437	144.95	29.1569	2.31256	0.046784	1	LOC123185427	NC_057794.1	9664429	9668418	+	3915	protein_coding	G-type lectin S-receptor-like serine/threonine-protein kinase At2g19130 && sp|O64477|Y2913_ARATH G-type lectin S-receptor-like serine/threonine-protein kinase At2g19130 OS=Arabidopsis thaliana OX=3702 GN=At2g19130 PE=2 SV=1 && -	MYB_related
123087124	68.7092	199.859	250.493	329.293	441.883	290.339	173.02	353.838	-1.03048	0.0478965	0.522917	LOC123087124	NC_057803.1	580255492	580260863	-	2084	protein_coding	zinc finger protein VAR3%2C chloroplastic-like && sp|Q8S9K3|VAR3_ARATH Zinc finger protein VAR3, chloroplastic OS=Arabidopsis thaliana OX=3702 GN=VAR3 PE=1 SV=2 && PF00641:Zn-finger in Ran binding protein and others	MYB_related
123054746	10.9062	9.894	28.5043	0.97424	0.979784	8.68124	16.4349	3.54509	2.21508	0.0480413	1	LOC123054746	NC_057799.1	588693152	588698001	-	3720	pseudogene	- && sp|O81906|B120_ARATH G-type lectin S-receptor-like serine/threonine-protein kinase B120 OS=Arabidopsis thaliana OX=3702 GN=B120 PE=2 SV=1 && -	MYB_related
123092859	538.767	1371.31	2157.69	2560.3	3035.37	2560	1355.92	2718.56	-1.00331	0.0483958	0.522917	LOC123092859	NC_057804.1	483766201	483768075	+	642	protein_coding	ubiquitin-60S ribosomal protein L40-1 && sp|P0CH34|RL40A_ORYSJ Ubiquitin-60S ribosomal protein L40-1 OS=Oryza sativa subsp. japonica OX=39947 GN=Ub-CEP52-1 PE=2 SV=1 && PF00240:Ubiquitin family|PF01020:Ribosomal L40e family	MYB_related
543087	474.421	93.0036	128.701	126.651	16.6563	86.8124	232.042	76.7066	1.59617	0.0484127	1	LOC543087	NC_057808.1	234665599	234672533	+	2881	protein_coding	probable serine/threonine-protein kinase WNK8 && sp|Q2QYL8|WNK8_ORYSJ Probable serine/threonine-protein kinase WNK8 OS=Oryza sativa subsp. japonica OX=39947 GN=WNK8 PE=2 SV=1 && PF00069:Protein kinase domain	MYB_related
123079911	262.84	79.152	99.3333	70.1452	62.7062	75.2375	147.108	69.363	1.08275	0.048616	1	LOC123079911	NC_057802.1	489588344	489592704	-	1941	protein_coding	protein NRT1/ PTR FAMILY 5.10-like && sp|Q0WP01|PTR9_ARATH Protein NRT1/ PTR FAMILY 5.10 OS=Arabidopsis thaliana OX=3702 GN=NPF5.10 PE=2 SV=1 && PF00854:POT family	MYB_related
123061879	1017.55	235.477	177.072	203.616	222.411	151.439	476.7	192.489	1.30771	0.0486268	0.522917	LOC123061879	NC_057794.1	517843923	517851580	+	1801	protein_coding	tyrosine--tRNA ligase 1%2C cytoplasmic-like%2C transcript variant X2 && sp|Q8S9J2|SYYC1_ARATH Tyrosine--tRNA ligase 1, cytoplasmic OS=Arabidopsis thaliana OX=3702 GN=At2g33840 PE=2 SV=1 && PF00579:tRNA synthetases class I (W and Y)	MYB_related
123116460	30.5374	0	0	0	0	0	10.1791	0	5.827	0.0492353	1	LOC123116460	NC_057807.1	466959458	466960845	-	775	protein_coding	transcription factor RADIALIS-like && sp|Q6NNN0|RADL3_ARATH Protein RADIALIS-like 3 OS=Arabidopsis thaliana OX=3702 GN=RL3 PE=2 SV=1 && PF00249:Myb-like DNA-binding domain	MYB_related
123104769	40.353	24.735	38.0058	3.89696	5.8787	2.89375	34.3646	4.22314	3.0256	2.18326e-05	1	LOC123104769	NC_057806.1	560824696	560826687	-	1992	protein_coding	trans-cinnamate_CoA ligase%2C peroxisomal-like && sp|I3PB36|CNL_PETHY Trans-cinnamate:CoA ligase, peroxisomal OS=Petunia hybrida OX=4102 GN=CNL PE=1 SV=1 && PF00501:AMP-binding enzyme|PF13193:AMP-binding enzyme C-terminal domain	NAC
123187495	0	0	0.863768	93.527	0.979784	7.71666	0.287923	34.0745	-6.60531	0.000354307	1	LOC123187495	NC_057797.1	64493314	64495167	+	1261	protein_coding	peroxidase 2-like && sp|A5H452|PER70_MAIZE Peroxidase 70 OS=Zea mays OX=4577 GN=PER70 PE=1 SV=1 && PF00141:Peroxidase	NAC
123166532	1.09062	0	0	14.6136	17.6361	10.6104	0.363541	14.2867	-5.35113	0.000375658	1	LOC123166532	NC_057796.1	116669489	116682886	+	1217	pseudogene	- && - && PF00903:Glyoxalase/Bleomycin resistance protein/Dioxygenase superfamily	NAC
123082186	5.45311	25.7244	41.4609	120.806	112.675	116.715	24.2128	116.732	-2.25904	0.000505409	1	LOC123082186	NC_057803.1	515703978	515704822	+	845	protein_coding	dirigent protein 22-like && sp|Q9SS03|DIR21_ARATH Dirigent protein 21 OS=Arabidopsis thaliana OX=3702 GN=DIR21 PE=3 SV=1 && PF03018:Dirigent-like protein	NAC
123092625	384.99	419.506	468.162	242.586	133.251	93.5645	424.219	156.467	1.4392	0.00101009	0.260857	LOC123092625	NC_057804.1	447786051	447787924	+	1640	protein_coding	probable protein phosphatase 2C 30 && sp|Q84JI0|P2C30_ORYSJ Probable protein phosphatase 2C 30 OS=Oryza sativa subsp. japonica OX=39947 GN=PP2C30 PE=1 SV=1 && PF00481:Protein phosphatase 2C	NAC
123179868	380.627	221.626	82.058	55.5317	41.1509	77.1666	228.104	57.9497	1.97544	0.00102451	1	LOC123179868	NC_057794.1	536639775	536642669	-	1459	protein_coding	chaperone protein dnaJ C76%2C chloroplastic-like%2C transcript variant X2 && sp|P39101|CAJ1_YEAST Protein CAJ1 OS=Saccharomyces cerevisiae (strain ATCC 204508 / S288c) OX=559292 GN=CAJ1 PE=1 SV=1 && PF13370:4Fe-4S single cluster domain of Ferredoxin I|PF00226:DnaJ domain	NAC
123148390	170.137	103.887	126.11	48.712	32.3329	65.5916	133.378	48.8788	1.447	0.0012596	1	LOC123148390	NC_057812.1	577966700	577979400	+	1332	protein_coding	cinnamoyl-CoA reductase 1-like && sp|Q9SAH9|CCR2_ARATH Cinnamoyl-CoA reductase 2 OS=Arabidopsis thaliana OX=3702 GN=CCR2 PE=1 SV=1 && PF01370:NAD dependent epimerase/dehydratase family	NAC
123125018	1.09062	2.9682	0	35.0726	3.91914	29.9021	1.35294	22.9646	-4.11243	0.00138855	1	LOC123125018	NC_057808.1	381739418	381741397	-	1376	protein_coding	cinnamoyl-CoA reductase 1-like && sp|Q9S9N9|CCR1_ARATH Cinnamoyl-CoA reductase 1 OS=Arabidopsis thaliana OX=3702 GN=CCR1 PE=1 SV=1 && PF01370:NAD dependent epimerase/dehydratase family	NAC
123143451	121.059	148.41	57.0087	41.8923	19.5957	37.6187	108.826	33.0356	1.71818	0.00181743	1	LOC123143451	NC_057811.1	48712087	48714551	-	2000	protein_coding	beta-1%2C4-mannosyl-glycoprotein 4-beta-N-acetylglucosaminyltransferase-like%2C transcript variant X1 && - && PF04724:Glycosyltransferase family 17	NAC
123093635	126.512	7.9152	7.77391	6.81968	1.95957	0.964583	47.4004	3.24794	3.86497	0.00185767	1	LOC123093635	NC_057804.1	619804214	619806736	-	2106	protein_coding	butanoate--CoA ligase AAE1-like && sp|F4HUK6|AAE1_ARATH Butanoate--CoA ligase AAE1 OS=Arabidopsis thaliana OX=3702 GN=AAE1 PE=1 SV=1 && PF00501:AMP-binding enzyme|PF13193:AMP-binding enzyme C-terminal domain	NAC
123043226	4670.05	1063.61	1568.6	974.24	407.59	586.466	2434.08	656.099	1.89129	0.0019697	0.315075	LOC123043226	NC_057798.1	26616583	26619194	+	2409	protein_coding	basic endochitinase A-like%2C transcript variant X1 && sp|Q9FRV1|CHIA_SECCE Basic endochitinase A OS=Secale cereale OX=4550 GN=rsca PE=1 SV=1 && PF00187:Chitin recognition protein|PF00182:Chitinase class I	NAC
123065131	105.79	38.5866	40.5971	17.5363	2.93935	15.4333	61.658	11.9697	2.36198	0.0020444	1	LOC123065131	NC_057801.1	166246670	166248116	+	1351	protein_coding	chitinase 10-like && sp|Q5NB11|CHI10_ORYSJ Chitinase 10 OS=Oryza sativa subsp. japonica OX=39947 GN=Cht10 PE=2 SV=1 && PF00182:Chitinase class I	NAC
123070623	655.464	424.453	380.922	273.761	186.159	193.881	486.946	217.934	1.15927	0.00206704	0.321153	LOC123070623	NC_057801.1	507422648	507426945	+	2731	protein_coding	serine/threonine-protein kinase A-Raf-like%2C transcript variant X1 && sp|Q2MHE4|HT1_ARATH Serine/threonine/tyrosine-protein kinase HT1 OS=Arabidopsis thaliana OX=3702 GN=HT1 PE=1 SV=1 && PF07714:Protein tyrosine kinase	NAC
123121276	52.3499	112.792	54.4174	26.3045	9.79784	25.0792	73.1863	20.3938	1.84291	0.00233068	1	LOC123121276	NC_057808.1	293923356	293924811	+	1456	protein_coding	probable protein phosphatase 2C 68 && sp|Q0J2L7|P2C68_ORYSJ Probable protein phosphatase 2C 68 OS=Oryza sativa subsp. japonica OX=39947 GN=Os09g0325700 PE=2 SV=2 && PF00481:Protein phosphatase 2C	NAC
123085413	757.983	93.0036	208.168	113.986	58.787	53.0521	353.051	75.275	2.22907	0.00245751	0.334457	LOC123085413	NC_057803.1	102417061	102418901	-	1600	protein_coding	probable protein phosphatase 2C 30 && sp|Q84JI0|P2C30_ORYSJ Probable protein phosphatase 2C 30 OS=Oryza sativa subsp. japonica OX=39947 GN=PP2C30 PE=1 SV=1 && PF00481:Protein phosphatase 2C	NAC
123079026	355.543	290.884	210.759	149.059	146.968	108.033	285.729	134.687	1.0841	0.00310244	0.380758	LOC123079026	NC_057802.1	380174074	380177732	+	2708	protein_coding	serine/threonine-protein kinase A-Raf-like%2C transcript variant X1 && sp|Q2MHE4|HT1_ARATH Serine/threonine/tyrosine-protein kinase HT1 OS=Arabidopsis thaliana OX=3702 GN=HT1 PE=1 SV=1 && -	NAC
100499186	1986.02	1778.94	1098.71	831.026	868.089	696.429	1621.23	798.515	1.02149	0.00317871	0.380882	LOC100499186	NC_057801.1	693414629	693416887	+	1623	protein_coding	NAC transcription factor 6 && sp|Q7F2L3|NAC48_ORYSJ NAC domain-containing protein 48 OS=Oryza sativa subsp. japonica OX=39947 GN=NAC048 PE=1 SV=1 && PF02365:No apical meristem (NAM) protein	NAC
123074270	83.9779	31.6608	14.6841	8.76816	0	6.75208	43.4409	5.17341	3.06614	0.00327421	1	LOC123074270	NC_057802.1	104392602	104394305	+	1589	protein_coding	chitinase 10-like && sp|Q5NB11|CHI10_ORYSJ Chitinase 10 OS=Oryza sativa subsp. japonica OX=39947 GN=Cht10 PE=2 SV=1 && PF00182:Chitinase class I	NAC
123080126	2795.27	1551.38	1288.74	981.059	801.463	755.268	1878.46	845.93	1.15074	0.0038179	0.388816	LOC123080126	NC_057802.1	516433906	516436089	+	1559	protein_coding	NAC domain-containing protein 48-like && sp|Q7F2L3|NAC48_ORYSJ NAC domain-containing protein 48 OS=Oryza sativa subsp. japonica OX=39947 GN=NAC048 PE=1 SV=1 && PF02365:No apical meristem (NAM) protein	NAC
123112458	755.801	639.153	756.661	488.094	282.178	279.729	717.205	350	1.03505	0.00386488	0.388816	LOC123112458	NC_057807.1	460181843	460185363	-	2352	protein_coding	uncharacterized LOC123112458 && sp|Q9XIC5|NAC17_ARATH NAC domain-containing protein 17 OS=Arabidopsis thaliana OX=3702 GN=NAC017 PE=2 SV=1 && -	NAC
100682505	1975.12	1641.41	1287.88	1068.74	662.334	680.031	1634.8	803.702	1.02423	0.00399855	0.388816	LOC100682505	NC_057801.1	598501654	598503193	-	1313	protein_coding	NAC domain-containing protein 68 && sp|Q52QH4|NAC68_ORYSJ NAC domain-containing protein 68 OS=Oryza sativa subsp. japonica OX=39947 GN=NAC068 PE=2 SV=1 && PF02365:No apical meristem (NAM) protein	NAC
123119161	3581.6	1779.93	2026.4	1399.01	865.149	1031.14	2462.64	1098.43	1.16465	0.00401291	0.388816	LOC123119161	NC_057795.1	271681304	271683100	+	1440	protein_coding	heavy metal-associated isoprenylated plant protein 3-like && sp|Q9SJL2|HIP5_ARATH Heavy metal-associated isoprenylated plant protein 5 OS=Arabidopsis thaliana OX=3702 GN=HIPP05 PE=1 SV=2 && PF00403:Heavy-metal-associated domain	NAC
123121956	37.0812	66.2898	72.5565	160.75	110.716	141.794	58.6425	137.753	-1.2281	0.00405139	1	LOC123121956	NC_057808.1	382088472	382091024	-	1434	protein_coding	phenylacetaldehyde reductase-like && sp|A0A0B6VQ48|PAR1_ROSHC Phenylacetaldehyde reductase OS=Rosa hybrid cultivar OX=128735 GN=PAR PE=1 SV=1 && PF01370:NAD dependent epimerase/dehydratase family	NAC
123078086	1161.51	1010.18	1231.73	791.083	410.529	463	1134.47	554.871	1.03184	0.00513949	0.415148	LOC123078086	NC_057802.1	170024831	170029225	-	2345	protein_coding	NAC domain-containing protein 74-like && sp|Q7GCL7|NAC74_ORYSJ NAC domain-containing protein 74 OS=Oryza sativa subsp. japonica OX=39947 GN=NAC074 PE=2 SV=1 && PF02365:No apical meristem (NAM) protein	NAC
123104377	43.6249	82.1202	105.38	181.209	187.139	166.873	77.0416	178.407	-1.20738	0.00514474	1	LOC123104377	NC_057806.1	505437836	505441604	+	1371	protein_coding	neuroguidin-A-like && sp|Q5M985|NGDNB_XENLA Neuroguidin-B (Fragment) OS=Xenopus laevis OX=8355 GN=ngdn-b PE=1 SV=1 && PF04000:Sas10/Utp3/C1D family	NAC
123082440	10.9062	28.6926	39.7333	4.8712	5.8787	6.75208	26.4441	5.83399	2.18597	0.00541232	1	LOC123082440	NC_057803.1	593093412	593094703	-	1292	protein_coding	probable galacturonosyltransferase-like 1 && sp|Q9LN68|GATL1_ARATH Probable galacturonosyltransferase-like 1 OS=Arabidopsis thaliana OX=3702 GN=GATL1 PE=2 SV=1 && PF01501:Glycosyl transferase family 8	NAC
123053160	314.099	200.848	95.8783	95.4755	61.7264	69.45	203.609	75.5506	1.42877	0.00602296	1	LOC123053160	NC_057799.1	362759901	362767825	+	2559	protein_coding	uncharacterized protein At2g33490-like%2C transcript variant X1 && sp|O22799|Y2349_ARATH Uncharacterized protein At2g33490 OS=Arabidopsis thaliana OX=3702 GN=At2g33490 PE=4 SV=2 && -	NAC
123077753	777.614	439.294	433.612	303.963	189.098	283.587	550.173	258.883	1.08703	0.00682412	0.449961	LOC123077753	NC_057802.1	113968271	113970422	+	2152	protein_coding	cytochrome P450 710A1-like && sp|O64697|C7101_ARATH Cytochrome P450 710A1 OS=Arabidopsis thaliana OX=3702 GN=CYP710A1 PE=1 SV=1 && PF00067:Cytochrome P450	NAC
123092253	292.287	137.527	125.246	78.9134	74.4636	81.0249	185.02	78.134	1.2419	0.00694235	1	LOC123092253	NC_057804.1	380648297	380650203	+	1691	protein_coding	NAC domain-containing protein 92-like && sp|Q9SQQ6|NAC46_ARATH NAC domain-containing protein 46 OS=Arabidopsis thaliana OX=3702 GN=NAC046 PE=1 SV=1 && PF02365:No apical meristem (NAM) protein	NAC
123096961	17.45	9.894	20.7304	2.92272	2.93935	3.85833	16.0248	3.24013	2.30764	0.00830504	1	LOC123096961	NC_057805.1	350314066	350321226	-	1037	pseudogene	- && sp|Q84JI0|P2C30_ORYSJ Probable protein phosphatase 2C 30 OS=Oryza sativa subsp. japonica OX=39947 GN=PP2C30 PE=1 SV=1 && PF00481:Protein phosphatase 2C	NAC
123077226	56.7124	3.9576	2.5913	0.97424	0.979784	2.89375	21.0871	1.61592	3.69858	0.00851031	1	LOC123077226	NC_057802.1	42970234	42972270	-	1784	protein_coding	cytochrome P450 704C1-like && sp|Q50EK3|C04C1_PINTA Cytochrome P450 704C1 OS=Pinus taeda OX=3352 GN=CYP704C1 PE=2 SV=1 && PF00067:Cytochrome P450	NAC
123079703	363.177	167.209	71.6927	84.7588	43.1105	64.627	200.693	64.1655	1.64367	0.00882684	1	LOC123079703	NC_057802.1	464324785	464331112	+	2294	protein_coding	uncharacterized protein At2g33490-like && sp|O22799|Y2349_ARATH Uncharacterized protein At2g33490 OS=Arabidopsis thaliana OX=3702 GN=At2g33490 PE=4 SV=2 && PF16746:BAR domain of APPL family	NAC
123119299	78.5248	200.848	276.406	456.918	493.811	407.054	185.26	452.594	-1.2869	0.0090054	0.46416	LOC123119299	NC_057808.1	41592495	41594130	+	736	protein_coding	40S ribosomal protein S20-like && sp|P35686|RS20_ORYSJ 40S ribosomal protein S20 OS=Oryza sativa subsp. japonica OX=39947 GN=RPS20 PE=2 SV=2 && PF00338:Ribosomal protein S10p/S20e	NAC
123091304	465.696	343.322	209.896	176.337	153.826	165.908	339.638	165.357	1.03734	0.00958878	0.46416	LOC123091304	NC_057804.1	105960956	105964212	+	1571	protein_coding	aspartic proteinase Asp1-like && sp|Q0IU52|ASP1_ORYSJ Aspartic proteinase Asp1 OS=Oryza sativa subsp. japonica OX=39947 GN=ASP1 PE=2 SV=1 && PF14541:Xylanase inhibitor C-terminal|PF14543:Xylanase inhibitor N-terminal	NAC
123165418	341.365	388.834	196.075	112.038	110.716	197.739	308.758	140.164	1.1386	0.0100966	0.46416	LOC123165418	NC_057796.1	66543936	66546801	+	2779	protein_coding	peroxidase 5-like && sp|A7QEU4|PER5_VITVI Peroxidase 5 OS=Vitis vinifera OX=29760 GN=GSVIVT00037159001 PE=1 SV=2 && PF00141:Peroxidase	NAC
123165643	16.3593	20.7774	63.9188	7.79392	10.7776	6.75208	33.6852	8.44121	2.00295	0.0101139	1	LOC123165643	NC_057796.1	74962205	74964040	-	1647	protein_coding	putative F-box/FBD/LRR-repeat protein At5g22670 && sp|Q84W80|FBL42_ARATH F-box/LRR-repeat protein At3g03360 OS=Arabidopsis thaliana OX=3702 GN=At3g03360 PE=2 SV=2 && PF08387:FBD	NAC
123120859	62.1655	6.9258	0	0.97424	1.95957	0	23.0304	0.977936	4.55691	0.0104844	1	LOC123120859	NC_057795.1	305762167	305764369	+	1533	lncRNA	uncharacterized LOC123120859 && - && -	NAC
123060990	1255.31	988.411	1402.76	883.635	415.428	487.114	1215.49	595.393	1.02968	0.0105992	0.46416	LOC123060990	NC_057800.1	209576540	209580947	+	2374	protein_coding	NAC domain-containing protein 74-like && sp|Q7GCL7|NAC74_ORYSJ NAC domain-containing protein 74 OS=Oryza sativa subsp. japonica OX=39947 GN=NAC074 PE=2 SV=1 && PF02365:No apical meristem (NAM) protein	NAC
123189075	339.184	107.845	68.2377	69.171	35.2722	58.8395	171.755	54.4276	1.65627	0.0118218	1	LOC123189075	NC_057797.1	489564812	489574963	+	2656	protein_coding	uncharacterized protein At2g33490-like%2C transcript variant X1 && sp|O22799|Y2349_ARATH Uncharacterized protein At2g33490 OS=Arabidopsis thaliana OX=3702 GN=At2g33490 PE=4 SV=2 && -	NAC
123048877	1.09062	1.9788	7.77391	8.76816	80.3423	4.82291	3.61445	31.3111	-3.09139	0.0122507	1	LOC123048877	NC_057794.1	556286678	556290830	-	706	protein_coding	DNA replication complex GINS protein PSF2-like && sp|Q9C7A8|PSF2_ARATH DNA replication complex GINS protein PSF2 OS=Arabidopsis thaliana OX=3702 GN=GINS2 PE=2 SV=2 && PF05916:GINS complex protein	NAC
123080496	3.27187	3.9576	8.63768	11.6909	43.1105	17.3625	5.28905	24.0546	-2.16769	0.0128447	1	LOC123080496	NC_057802.1	561841887	561843969	+	1752	protein_coding	F-box/FBD/LRR-repeat protein At1g16930-like%2C transcript variant X1 && sp|Q9FNK0|FDL30_ARATH Putative F-box/FBD/LRR-repeat protein At5g22610 OS=Arabidopsis thaliana OX=3702 GN=At5g22610 PE=4 SV=1 && PF00646:F-box domain	NAC
123117066	528.952	819.223	281.588	198.745	160.685	326.029	543.255	228.486	1.24917	0.0130768	0.468925	LOC123117066	NC_057807.1	593412867	593414618	+	1503	protein_coding	transcription factor JUNGBRUNNEN 1-like && sp|Q9SK55|NAC42_ARATH Transcription factor JUNGBRUNNEN 1 OS=Arabidopsis thaliana OX=3702 GN=JUB1 PE=1 SV=1 && PF02365:No apical meristem (NAM) protein	NAC
123136011	1616.3	593.64	657.327	550.445	324.308	339.533	955.757	404.762	1.23926	0.0131635	0.469782	LOC123136011	NC_057810.1	99124836	99132673	-	2009	protein_coding	calcium-dependent protein kinase 4 && sp|Q6Z2M9|CDPK4_ORYSJ Calcium-dependent protein kinase 4 OS=Oryza sativa subsp. japonica OX=39947 GN=CPK4 PE=2 SV=1 && PF13499:EF-hand domain pair|PF00069:Protein kinase domain	NAC
123119030	543.13	355.195	300.591	196.796	86.221	239.217	399.639	174.078	1.19838	0.0136513	0.474608	LOC123119030	NC_057808.1	3649064	3650743	+	1680	protein_coding	AAA-ATPase ASD%2C mitochondrial-like && sp|Q9FLD5|ASD_ARATH AAA-ATPase ASD, mitochondrial OS=Arabidopsis thaliana OX=3702 GN=AATP1 PE=1 SV=1 && PF00004:ATPase family associated with various cellular activities (AAA)|PF14363:Domain associated at C-terminal with AAA	NAC
123117065	1033.91	1482.12	584.771	433.537	438.943	612.51	1033.6	494.997	1.06198	0.0137171	0.475371	LOC123117065	NC_057807.1	593309867	593311154	+	1056	protein_coding	transcription factor JUNGBRUNNEN 1-like && sp|Q9SK55|NAC42_ARATH Transcription factor JUNGBRUNNEN 1 OS=Arabidopsis thaliana OX=3702 GN=JUB1 PE=1 SV=1 && PF02365:No apical meristem (NAM) protein	NAC
123165861	1.09062	4.947	4.31884	8.76816	11.7574	37.6187	3.45215	19.3814	-2.47349	0.0139967	1	LOC123165861	NC_057794.1	510981938	510983431	-	1331	protein_coding	peroxidase 1-like && sp|P37834|PER1_ORYSJ Peroxidase 1 OS=Oryza sativa subsp. japonica OX=39947 GN=PRX74 PE=2 SV=2 && PF00141:Peroxidase	NAC
123180335	422.071	860.778	341.188	174.389	286.097	273.941	541.346	244.809	1.14475	0.0144803	0.482261	LOC123180335	NC_057796.1	66129216	66130642	+	1306	protein_coding	peroxidase 5-like && sp|A7QEU4|PER5_VITVI Peroxidase 5 OS=Vitis vinifera OX=29760 GN=GSVIVT00037159001 PE=1 SV=2 && PF00141:Peroxidase	NAC
123120411	140.69	105.866	47.5072	21.4333	25.4744	56.9104	98.0211	34.606	1.49964	0.0144864	1	LOC123120411	NC_057808.1	240946575	240948309	+	1457	protein_coding	NAC transcription factor 29-like && sp|Q9LD44|NAC56_ARATH NAC transcription factor 56 OS=Arabidopsis thaliana OX=3702 GN=NAC056 PE=2 SV=1 && PF02365:No apical meristem (NAM) protein	NAC
123167950	45.8061	9.894	6.91014	1.94848	4.89892	3.85833	20.8701	3.56858	2.54114	0.0148955	1	LOC123167950	NC_057814.1	623166734	623168404	-	1558	protein_coding	12-oxophytodienoate reductase 1-like && sp|Q84QK0|OPR1_ORYSJ 12-oxophytodienoate reductase 1 OS=Oryza sativa subsp. japonica OX=39947 GN=OPR1 PE=2 SV=1 && PF00724:NADH:flavin oxidoreductase / NADH oxidase family	NAC
123103980	16.3593	14.841	16.4116	36.0469	44.0903	32.7958	15.8706	37.6443	-1.2457	0.0151674	1	LOC123103980	NC_057806.1	457152331	457163855	+	2976	protein_coding	prostaglandin reductase-3-like%2C transcript variant X3 && sp|Q24K16|PTGR3_BOVIN Prostaglandin reductase-3 OS=Bos taurus OX=9913 GN=ZADH2 PE=2 SV=1 && PF08240:Alcohol dehydrogenase GroES-like domain|PF00106:short chain dehydrogenase|PF00107:Zinc-binding dehydrogenase	NAC
novel.5546	8.72498	3.9576	7.77391	23.3817	18.6159	24.1146	6.81883	22.0374	-1.69402	0.0156185	1	-	NC_057813.1	457236868	457237302	+	435	-	- && - && -	NAC
123045569	65.4373	44.523	17.2754	18.5106	5.8787	12.5396	42.4119	12.3096	1.78036	0.0159405	1	LOC123045569	NC_057798.1	482506417	482511089	+	2740	protein_coding	ferric reduction oxidase 7%2C chloroplastic-like && sp|Q3KTM0|FRO7_ARATH Ferric reduction oxidase 7, chloroplastic OS=Arabidopsis thaliana OX=3702 GN=FRO7 PE=2 SV=1 && PF01794:Ferric reductase like transmembrane component|PF08030:Ferric reductase NAD binding domain|PF08022:FAD-binding domain	NAC
123097934	188.678	364.099	400.788	208.487	101.898	130.219	317.855	146.868	1.11457	0.0163109	0.484289	LOC123097934	NC_057805.1	363257694	363259547	+	1611	protein_coding	probable protein phosphatase 2C 30 && sp|Q84JI0|P2C30_ORYSJ Probable protein phosphatase 2C 30 OS=Oryza sativa subsp. japonica OX=39947 GN=PP2C30 PE=1 SV=1 && PF00481:Protein phosphatase 2C	NAC
123063427	3.27187	5.9364	15.5478	15.5878	44.0903	36.6541	8.25203	32.1108	-1.94097	0.0163486	1	LOC123063427	NC_057800.1	714707951	714712117	-	1696	protein_coding	DNA repair protein recA homolog 2%2C mitochondrial-like && sp|Q8RY99|RECAM_ARATH DNA repair protein recA homolog 2, mitochondrial OS=Arabidopsis thaliana OX=3702 GN=At3g10140 PE=2 SV=1 && PF00154:recA bacterial DNA recombination protein	NAC
123125175	0	2.9682	0	56.5059	2.93935	0.964583	0.9894	20.1366	-4.3528	0.0165473	1	LOC123125175	NC_057808.1	409306974	409308541	-	1484	protein_coding	dirigent protein 1-like && sp|Q9FIG7|DIR2_ARATH Dirigent protein 2 OS=Arabidopsis thaliana OX=3702 GN=DIR2 PE=2 SV=1 && PF03018:Dirigent-like protein	NAC
123157015	175.59	459.082	1284.42	1561.71	2370.1	1711.17	639.698	1880.99	-1.55554	0.0166785	0.486163	LOC123157015	NC_057813.1	540090503	540092927	+	1184	protein_coding	cinnamoyl-CoA reductase 1-like && sp|Q9SAH9|CCR2_ARATH Cinnamoyl-CoA reductase 2 OS=Arabidopsis thaliana OX=3702 GN=CCR2 PE=1 SV=1 && PF01370:NAD dependent epimerase/dehydratase family	NAC
123079108	343.546	233.498	134.748	122.754	70.5444	126.36	237.264	106.553	1.1536	0.0167174	1	LOC123079108	NC_057802.1	391304499	391307077	-	1454	protein_coding	chaperone protein dnaJ C76%2C chloroplastic-like && sp|Q3AF07|DNAJ_CARHZ Chaperone protein DnaJ OS=Carboxydothermus hydrogenoformans (strain ATCC BAA-161 / DSM 6008 / Z-2901) OX=246194 GN=dnaJ PE=3 SV=1 && PF00226:DnaJ domain|PF13370:4Fe-4S single cluster domain of Ferredoxin I	NAC
123107902	668.552	909.259	394.742	218.23	358.601	380.046	657.517	318.959	1.04337	0.017271	0.490446	LOC123107902	NC_057806.1	602180539	602182340	+	1576	protein_coding	transcription factor JUNGBRUNNEN 1-like && sp|Q9SK55|NAC42_ARATH Transcription factor JUNGBRUNNEN 1 OS=Arabidopsis thaliana OX=3702 GN=JUB1 PE=1 SV=1 && PF02365:No apical meristem (NAM) protein	NAC
123041383	85.0686	50.4594	12.0928	15.5878	3.91914	16.3979	49.2069	11.9683	2.03579	0.0174027	1	LOC123041383	NC_057798.1	456733460	456734490	+	905	protein_coding	protein GL2-INTERACTING REPRESSOR 1-like && sp|Q9SRN4|GIR2_ARATH Protein GL2-INTERACTING REPRESSOR 2 OS=Arabidopsis thaliana OX=3702 GN=GIR2 PE=1 SV=1 && -	NAC
123143557	2010.02	497.668	512.214	504.656	292.955	311.56	1006.63	369.724	1.44473	0.0176813	0.49355	LOC123143557	NC_057811.1	63665316	63672939	-	1910	protein_coding	calcium-dependent protein kinase 4-like && sp|Q6Z2M9|CDPK4_ORYSJ Calcium-dependent protein kinase 4 OS=Oryza sativa subsp. japonica OX=39947 GN=CPK4 PE=2 SV=1 && PF00069:Protein kinase domain|PF13499:EF-hand domain pair	NAC
123061996	213.762	106.855	81.1942	63.3256	64.6657	50.1583	133.937	59.3832	1.17121	0.0177926	1	LOC123061996	NC_057800.1	522011471	522013980	-	1394	protein_coding	chaperone protein dnaJ C76%2C chloroplastic-like && sp|Q3AF07|DNAJ_CARHZ Chaperone protein DnaJ OS=Carboxydothermus hydrogenoformans (strain ATCC BAA-161 / DSM 6008 / Z-2901) OX=246194 GN=dnaJ PE=3 SV=1 && PF00226:DnaJ domain|PF13370:4Fe-4S single cluster domain of Ferredoxin I	NAC
123107903	853.957	1504.88	533.809	420.871	388.974	558.493	964.215	456.113	1.07979	0.0180285	0.49355	LOC123107903	NC_057806.1	602256437	602257732	+	1098	protein_coding	transcription factor JUNGBRUNNEN 1-like && sp|Q9SK55|NAC42_ARATH Transcription factor JUNGBRUNNEN 1 OS=Arabidopsis thaliana OX=3702 GN=JUB1 PE=1 SV=1 && PF02365:No apical meristem (NAM) protein	NAC
123132021	1747.18	503.605	584.771	507.579	304.713	344.356	945.184	385.549	1.29337	0.0188218	0.494827	LOC123132021	NC_057809.1	60590777	60597955	-	1934	protein_coding	calcium-dependent protein kinase 4%2C transcript variant X2 && sp|Q6Z2M9|CDPK4_ORYSJ Calcium-dependent protein kinase 4 OS=Oryza sativa subsp. japonica OX=39947 GN=CPK4 PE=2 SV=1 && -	NAC
123159183	43.6249	28.6926	54.4174	21.4333	14.6968	16.3979	42.245	17.5093	1.27254	0.0194852	1	LOC123159183	NC_057813.1	631661930	631663183	-	1254	protein_coding	probable carboxylesterase 15 && sp|Q9FG13|CXE15_ARATH Probable carboxylesterase 15 OS=Arabidopsis thaliana OX=3702 GN=CXE15 PE=2 SV=1 && PF07859:alpha/beta hydrolase fold	NAC
123058090	109.062	37.5972	52.6898	22.4075	2.93935	28.9375	66.4498	18.0948	1.87464	0.0196051	1	LOC123058090	NC_057800.1	115175100	115176220	-	1030	protein_coding	chitinase 10-like && sp|Q5NB11|CHI10_ORYSJ Chitinase 10 OS=Oryza sativa subsp. japonica OX=39947 GN=Cht10 PE=2 SV=1 && PF00182:Chitinase class I	NAC
123135825	38.1718	46.5018	26.7768	7.79392	21.5552	10.6104	37.1501	13.3199	1.47856	0.0203575	1	LOC123135825	NC_057810.1	67331265	67337517	+	3434	protein_coding	uncharacterized LOC123135825 && - && PF02536:mTERF	NAC
123039790	17.45	10.8834	6.04638	2.92272	0	1.92917	11.4599	1.61729	2.81744	0.020672	1	LOC123039790	NC_057798.1	106924	112308	+	1927	protein_coding	probable protein phosphatase 2C 37 && sp|Q7XP01|P2C37_ORYSJ Probable protein phosphatase 2C 37 OS=Oryza sativa subsp. japonica OX=39947 GN=Os04g0167900 PE=3 SV=2 && -	NAC
123061930	375.174	267.138	272.087	202.642	57.8072	144.687	304.8	135.045	1.17403	0.0209793	0.499063	LOC123061930	NC_057800.1	514209398	514212818	+	2582	protein_coding	serine/threonine-protein kinase A-Raf-like%2C transcript variant X1 && sp|Q2MHE4|HT1_ARATH Serine/threonine/tyrosine-protein kinase HT1 OS=Arabidopsis thaliana OX=3702 GN=HT1 PE=1 SV=1 && PF07714:Protein tyrosine kinase	NAC
778383	89.431	44.523	35.4145	22.4075	20.5755	26.0437	56.4562	23.0089	1.29053	0.0210324	1	LOC778383	NC_057806.1	317796475	317798221	-	1464	protein_coding	NAC domain-containing protein 1 && sp|Q9LD44|NAC56_ARATH NAC transcription factor 56 OS=Arabidopsis thaliana OX=3702 GN=NAC056 PE=2 SV=1 && PF02365:No apical meristem (NAM) protein	NAC
123054388	2246.68	561.979	246.174	322.473	235.148	412.841	1018.28	323.488	1.65406	0.0218736	0.499063	LOC123054388	NC_057799.1	546394837	546397476	+	1279	protein_coding	putative xyloglucan endotransglucosylase/hydrolase protein 13 && sp|Q76BW5|XTH8_ORYSJ Xyloglucan endotransglycosylase/hydrolase protein 8 OS=Oryza sativa subsp. japonica OX=39947 GN=XTH8 PE=1 SV=1 && PF06955:Xyloglucan endo-transglycosylase (XET) C-terminus|PF00722:Glycosyl hydrolases family 16	NAC
123094568	20.7218	0.9894	2.5913	0	0	0.964583	8.10084	0.321528	4.53107	0.0227332	1	LOC123094568	NC_057804.1	105965526	105970841	+	4475	protein_coding	aspartic proteinase Asp1-like && sp|Q0IU52|ASP1_ORYSJ Aspartic proteinase Asp1 OS=Oryza sativa subsp. japonica OX=39947 GN=ASP1 PE=2 SV=1 && PF14541:Xylanase inhibitor C-terminal|PF14543:Xylanase inhibitor N-terminal	NAC
123102151	57.803	33.6396	32.8232	16.5621	17.6361	19.2917	41.4219	17.8299	1.21198	0.0238199	1	LOC123102151	NC_057806.1	36146559	36148489	+	1931	protein_coding	protein kinase PINOID-like && sp|Q2QM77|PID_ORYSJ Protein kinase PINOID OS=Oryza sativa subsp. japonica OX=39947 GN=PID PE=2 SV=1 && PF00069:Protein kinase domain	NAC
123123282	6.54373	12.8622	6.04638	1.94848	0	0.964583	8.4841	0.971021	3.12486	0.0238791	1	LOC123123282	NC_057808.1	506555700	506557128	-	1429	protein_coding	photosystem II protein D1 && sp|P10510|PSBA_SECCE Photosystem II protein D1 OS=Secale cereale OX=4550 GN=psbA PE=1 SV=3 && PF00124:Photosynthetic reaction centre protein	NAC
123045327	635.833	248.339	124.383	142.239	114.635	139.864	336.185	132.246	1.34505	0.0239923	0.499063	LOC123045327	NC_057798.1	437805592	437813980	-	2290	protein_coding	uncharacterized protein At2g33490-like && sp|O22799|Y2349_ARATH Uncharacterized protein At2g33490 OS=Arabidopsis thaliana OX=3702 GN=At2g33490 PE=4 SV=2 && -	NAC
123163921	2446.27	7510.54	2011.72	1242.16	1723.44	2061.31	3989.51	1675.64	1.25148	0.0241646	0.499479	LOC123163921	NC_057814.1	129751429	129752944	-	1234	protein_coding	12-oxophytodienoate reductase 1 && sp|Q84QK0|OPR1_ORYSJ 12-oxophytodienoate reductase 1 OS=Oryza sativa subsp. japonica OX=39947 GN=OPR1 PE=2 SV=1 && PF00724:NADH:flavin oxidoreductase / NADH oxidase family	NAC
123103831	148.325	18.7986	1.72754	13.6394	0	4.82291	56.2836	6.15409	3.19113	0.0245079	1	LOC123103831	NC_057806.1	437342322	437346435	+	2052	protein_coding	fibroin heavy chain-like && sp|Q84K00|NAC78_ARATH NAC domain-containing protein 78 OS=Arabidopsis thaliana OX=3702 GN=NAC078 PE=2 SV=2 && PF02365:No apical meristem (NAM) protein	NAC
123088168	656.555	1320.85	2094.64	2438.52	3389.07	2631.38	1357.35	2819.66	-1.05446	0.0246315	0.501043	LOC123088168	NC_057803.1	689387277	689389098	+	673	protein_coding	40S ribosomal protein S20 && sp|P35686|RS20_ORYSJ 40S ribosomal protein S20 OS=Oryza sativa subsp. japonica OX=39947 GN=RPS20 PE=2 SV=2 && PF00338:Ribosomal protein S10p/S20e	NAC
123180810	35.9905	142.474	147.704	225.049	312.551	240.181	108.723	259.26	-1.25154	0.0246855	0.501043	LOC123180810	NC_057796.1	148863476	148871909	+	1989	protein_coding	probable tRNA N6-adenosine threonylcarbamoyltransferase%2C transcript variant X1 && sp|A7SXZ6|OSGEP_NEMVE Probable tRNA N6-adenosine threonylcarbamoyltransferase OS=Nematostella vectensis OX=45351 GN=osgep PE=3 SV=1 && PF00814:Glycoprotease family	NAC
123057835	61.0749	0	6.91014	0	1.95957	2.89375	22.6617	1.61777	3.80426	0.0247665	1	LOC123057835	NC_057800.1	51086320	51088260	-	1493	protein_coding	NAC transcription factor 29-like && sp|A0SPJ6|NAMB2_TRITD NAC transcription factor NAM-B2 OS=Triticum turgidum subsp. durum OX=4567 GN=NAM-B2 PE=2 SV=1 && PF02365:No apical meristem (NAM) protein	NAC
123180930	2931.59	1016.11	1752.59	1300.61	577.093	689.677	1900.1	855.793	1.15065	0.0248083	0.501043	LOC123180930	NC_057796.1	194634205	194636038	+	1487	protein_coding	heavy metal-associated isoprenylated plant protein 6-like && sp|Q9SJL2|HIP5_ARATH Heavy metal-associated isoprenylated plant protein 5 OS=Arabidopsis thaliana OX=3702 GN=HIPP05 PE=1 SV=2 && PF00403:Heavy-metal-associated domain	NAC
123085240	173.409	676.75	173.617	145.162	138.15	123.467	341.259	135.593	1.33153	0.0254867	0.501043	LOC123085240	NC_057803.1	75814462	75815992	-	1317	protein_coding	peroxidase A2-like && sp|Q9FG34|PER54_ARATH Peroxidase 54 OS=Arabidopsis thaliana OX=3702 GN=PER54 PE=2 SV=1 && PF00141:Peroxidase	NAC
123093768	160.322	150.389	57.8725	51.6347	41.1509	70.4145	122.861	54.4001	1.17321	0.02626	1	LOC123093768	NC_057804.1	639289871	639290949	+	953	protein_coding	protein GL2-INTERACTING REPRESSOR 1-like && sp|Q9SRN4|GIR2_ARATH Protein GL2-INTERACTING REPRESSOR 2 OS=Arabidopsis thaliana OX=3702 GN=GIR2 PE=1 SV=1 && -	NAC
123170464	611.839	1232.79	2015.17	2440.47	3045.17	2478.98	1286.6	2654.87	-1.04479	0.0263626	0.501406	LOC123170464	NC_057814.1	39091620	39093377	-	679	protein_coding	40S ribosomal protein S20 && sp|P35686|RS20_ORYSJ 40S ribosomal protein S20 OS=Oryza sativa subsp. japonica OX=39947 GN=RPS20 PE=2 SV=2 && PF00338:Ribosomal protein S10p/S20e	NAC
123099705	0	0	1.72754	2.92272	8.81805	12.5396	0.575845	8.09345	-3.71422	0.0263973	1	LOC123099705	NC_057805.1	93679474	93681813	-	2340	protein_coding	pentatricopeptide repeat-containing protein At5g15340%2C mitochondrial-like && sp|Q9LXE8|PP386_ARATH Pentatricopeptide repeat-containing protein At5g15340, mitochondrial OS=Arabidopsis thaliana OX=3702 GN=PCMP-H91 PE=2 SV=1 && -	NAC
123166140	1051.36	452.156	331.687	312.731	233.189	306.737	611.734	284.219	1.10531	0.0265595	0.50171	LOC123166140	NC_057814.1	170567854	170579729	+	6487	protein_coding	autophagy-related protein 2-like && sp|F8S296|ATG2_ARATH Autophagy-related protein 2 OS=Arabidopsis thaliana OX=3702 GN=ATG2 PE=2 SV=1 && PF12624:N-terminal region of Chorein or VPS13|PF09333:Autophagy-related protein C terminal domain	NAC
123122736	35.9905	59.364	185.71	213.358	292.955	219.925	93.6882	242.08	-1.36612	0.0273008	1	LOC123122736	NC_057808.1	458659034	458663429	-	1591	protein_coding	DNA repair protein recA homolog 1%2C chloroplastic-like && sp|Q39199|RECAC_ARATH DNA repair protein recA homolog 1, chloroplastic OS=Arabidopsis thaliana OX=3702 GN=RECA PE=2 SV=1 && PF00154:recA bacterial DNA recombination protein	NAC
606325	185.406	129.611	55.2812	43.8408	43.1105	71.3791	123.433	52.7768	1.22341	0.0276508	1	LOC606325	NC_057807.1	270859297	270861035	-	1455	protein_coding	NAC transcription factor 29 && sp|Q9LD44|NAC56_ARATH NAC transcription factor 56 OS=Arabidopsis thaliana OX=3702 GN=NAC056 PE=2 SV=1 && PF02365:No apical meristem (NAM) protein	NAC
123077619	137.418	57.3852	38.8696	16.5621	47.0296	18.3271	77.8911	27.3063	1.50995	0.0281632	1	LOC123077619	NC_057802.1	90292488	90295577	-	1431	protein_coding	uncharacterized LOC123077619 && - && PF00903:Glyoxalase/Bleomycin resistance protein/Dioxygenase superfamily	NAC
123062939	699.089	409.612	252.22	223.101	186.159	268.154	453.64	225.805	1.00565	0.0283299	0.508852	LOC123062939	NC_057800.1	650259705	650261874	+	1532	protein_coding	NAC domain-containing protein 48-like && sp|Q7F2L3|NAC48_ORYSJ NAC domain-containing protein 48 OS=Oryza sativa subsp. japonica OX=39947 GN=NAC048 PE=1 SV=1 && PF02365:No apical meristem (NAM) protein	NAC
123085067	31.6281	53.4276	45.7797	17.5363	1.95957	20.2562	43.6118	13.2507	1.71878	0.0283664	1	LOC123085067	NC_057803.1	47284776	47291324	-	2307	protein_coding	beta-glucosidase 6-like && sp|Q8L7J2|BGL06_ORYSJ Beta-glucosidase 6 OS=Oryza sativa subsp. japonica OX=39947 GN=BGLU6 PE=1 SV=1 && PF00232:Glycosyl hydrolase family 1	NAC
123121751	18.5406	16.8198	13.8203	6.81968	4.89892	0.964583	16.3936	4.22773	1.95463	0.0290233	1	LOC123121751	NC_057808.1	358774961	358775977	+	1017	protein_coding	tuliposide A-converting enzyme b3%2C amyloplastic-like && sp|Q5NUF4|HIDM_GLYEC 2-hydroxyisoflavanone dehydratase OS=Glycyrrhiza echinata OX=46348 GN=HIDM PE=1 SV=1 && PF07859:alpha/beta hydrolase fold	NAC
123148859	161.412	67.2792	89.8319	69.171	18.6159	38.5833	106.174	42.1234	1.33241	0.0295642	1	LOC123148859	NC_057812.1	639143503	639152543	-	5356	protein_coding	disease resistance protein PIK6-NP-like%2C transcript variant X1 && sp|Q2R8L1|RGA5S_ORYSJ Disease resistance protein RGA5 OS=Oryza sativa subsp. japonica OX=39947 GN=RGA5 PE=2 SV=1 && PF00931:NB-ARC domain|PF18052:Rx N-terminal domain	NAC
123075374	185.406	16.8198	3.45507	7.79392	21.5552	5.7875	68.5602	11.7122	2.5476	0.0301922	1	LOC123075374	NC_057802.1	554044304	554044984	+	681	pseudogene	- && - && -	NAC
123087611	155.959	165.23	77.7391	63.3256	38.2116	85.8479	132.976	62.4617	1.08848	0.0310603	1	LOC123087611	NC_057803.1	616387325	616411162	-	11014	protein_coding	uncharacterized LOC123087611 && - && -	NAC
123102117	128.693	356.184	544.174	728.731	806.362	712.827	343.017	749.307	-1.1263	0.0311401	0.510712	LOC123102117	NC_057806.1	31550696	31552346	+	721	protein_coding	40S ribosomal protein S20-like && sp|P35686|RS20_ORYSJ 40S ribosomal protein S20 OS=Oryza sativa subsp. japonica OX=39947 GN=RPS20 PE=2 SV=2 && PF00338:Ribosomal protein S10p/S20e	NAC
123080876	0	0	2.5913	5.84544	4.89892	17.3625	0.863768	9.36895	-3.35766	0.0317519	1	LOC123080876	NC_057802.1	603982581	603984082	-	1397	protein_coding	cationic peroxidase SPC4-like && sp|P84516|PER1_SORBI Cationic peroxidase SPC4 OS=Sorghum bicolor OX=4558 GN=Sb03g046810 PE=1 SV=2 && PF00141:Peroxidase	NAC
123050805	3283.86	2083.68	829.217	1088.23	576.113	1090.94	2065.59	918.427	1.16916	0.0318384	0.510712	LOC123050805	NC_057799.1	648078866	648080717	+	1852	protein_coding	trans-cinnamate_CoA ligase%2C peroxisomal-like && sp|I3PB36|CNL_PETHY Trans-cinnamate:CoA ligase, peroxisomal OS=Petunia hybrida OX=4102 GN=CNL PE=1 SV=1 && PF13193:AMP-binding enzyme C-terminal domain|PF00501:AMP-binding enzyme	NAC
123168533	22.9031	42.5442	71.6927	102.295	106.796	86.8124	45.7133	98.6347	-1.10295	0.0321706	1	LOC123168533	NC_057814.1	540178355	540179901	-	1338	pseudogene	- && sp|Q38910|XTH23_ARATH Probable xyloglucan endotransglucosylase/hydrolase protein 23 OS=Arabidopsis thaliana OX=3702 GN=XTH23 PE=2 SV=1 && PF00722:Glycosyl hydrolases family 16|PF06955:Xyloglucan endo-transglycosylase (XET) C-terminus	NAC
123189530	1496.33	362.12	288.499	276.684	277.279	299.021	715.651	284.328	1.33126	0.0345151	0.514047	LOC123189530	NC_057797.1	578777549	578780913	-	1685	protein_coding	beta-1%2C4-mannosyl-glycoprotein 4-beta-N-acetylglucosaminyltransferase-like && - && PF04724:Glycosyltransferase family 17	NAC
123128813	419.89	310.672	148.568	178.286	104.837	149.51	293.043	144.211	1.02185	0.0347941	0.514383	LOC123128813	NC_057809.1	595538105	595542182	+	2662	protein_coding	probable protein phosphatase 2C 27%2C transcript variant X3 && sp|Q69QZ0|P2C27_ORYSJ Probable protein phosphatase 2C 27 OS=Oryza sativa subsp. japonica OX=39947 GN=Os02g0799000 PE=2 SV=1 && PF00481:Protein phosphatase 2C	NAC
123185047	332.64	29.682	15.5478	5.84544	54.8679	13.5042	125.957	24.7392	2.34709	0.0350113	1	LOC123185047	NC_057797.1	152655879	152656630	+	752	protein_coding	auxin-responsive protein SAUR36-like && - && PF02519:Auxin responsive protein	NAC
123122133	68.7092	105.866	49.2348	38.9696	11.7574	40.5125	74.6033	30.4132	1.29331	0.0353555	1	LOC123122133	NC_057808.1	401529626	401535484	-	2284	protein_coding	beta-glucosidase 31-like%2C transcript variant X1 && sp|B7F7K7|BGL31_ORYSJ Beta-glucosidase 31 OS=Oryza sativa subsp. japonica OX=39947 GN=BGLU31 PE=2 SV=1 && PF00232:Glycosyl hydrolase family 1	NAC
123176635	2.18124	2.9682	0	32.1499	3.91914	3.85833	1.71648	13.3091	-2.98108	0.0363304	1	LOC123176635	NW_025238445.1	2682	4245	+	1564	protein_coding	uncharacterized acetyltransferase At3g50280-like && sp|Q9SND9|Y3028_ARATH Uncharacterized acetyltransferase At3g50280 OS=Arabidopsis thaliana OX=3702 GN=At3g50280 PE=3 SV=1 && PF02458:Transferase family	NAC
123171022	19.6312	15.8304	45.7797	13.6394	5.8787	7.71666	27.0804	9.07824	1.58208	0.0368594	1	LOC123171022	NC_057796.1	397883707	397884572	+	866	protein_coding	uncharacterized LOC123171022 && - && PF14009:Domain of unknown function (DUF4228)	NAC
123159429	1414.54	4710.53	1101.3	730.68	880.826	1428.55	2408.79	1013.35	1.24914	0.0375264	0.516515	LOC123159429	NC_057813.1	92287270	92288928	-	1353	protein_coding	12-oxophytodienoate reductase 1-like && sp|Q84QK0|OPR1_ORYSJ 12-oxophytodienoate reductase 1 OS=Oryza sativa subsp. japonica OX=39947 GN=OPR1 PE=2 SV=1 && PF00724:NADH:flavin oxidoreductase / NADH oxidase family	NAC
123041702	15.2687	7.9152	34.5507	5.84544	0	5.7875	19.2449	3.87764	2.31372	0.0382584	1	LOC123041702	NC_057798.1	579199255	579200850	+	1046	protein_coding	peroxygenase 1-like && sp|G1JSL4|PXG1_AVESA Peroxygenase 1 OS=Avena sativa OX=4498 PE=1 SV=1 && PF05042:Caleosin related protein	NAC
123044143	2798.54	861.768	1121.17	1057.05	435.024	661.704	1593.83	717.926	1.15043	0.0385104	0.517285	LOC123044143	NC_057794.1	239601745	239603543	+	1466	protein_coding	heavy metal-associated isoprenylated plant protein 3-like && sp|Q9SJL2|HIP5_ARATH Heavy metal-associated isoprenylated plant protein 5 OS=Arabidopsis thaliana OX=3702 GN=HIPP05 PE=1 SV=2 && PF00403:Heavy-metal-associated domain	NAC
123081910	87.2498	85.0884	36.2783	28.2529	21.5552	43.4062	69.5388	31.0715	1.15913	0.0389865	1	LOC123081910	NC_057803.1	173415980	173417816	+	1610	protein_coding	NAC domain-containing protein 92-like && sp|Q9SQQ6|NAC46_ARATH NAC domain-containing protein 46 OS=Arabidopsis thaliana OX=3702 GN=NAC046 PE=1 SV=1 && PF02365:No apical meristem (NAM) protein	NAC
123150233	1.09062	5.9364	6.91014	14.6136	12.7372	23.15	4.64572	16.8336	-1.83615	0.0396646	1	LOC123150233	NC_057812.1	125794273	125796702	+	1456	protein_coding	omega-amidase%2C chloroplastic-like && sp|Q8RUF8|NILP3_ARATH Omega-amidase, chloroplastic OS=Arabidopsis thaliana OX=3702 GN=NLP3 PE=1 SV=1 && PF00795:Carbon-nitrogen hydrolase	NAC
123148597	295.559	119.717	114.881	98.3982	37.2318	96.4583	176.719	77.3628	1.19034	0.0404426	1	LOC123148597	NC_057795.1	679342068	679342886	+	727	protein_coding	late embryogenesis abundant protein Lea14-A-like && sp|O82355|LEA2R_ARATH Desiccation-related protein At2g46140 OS=Arabidopsis thaliana OX=3702 GN=At2g46140 PE=1 SV=1 && PF03168:Late embryogenesis abundant protein	NAC
123107898	381.718	319.576	123.519	119.831	77.4029	182.306	274.938	126.514	1.11881	0.0404724	0.518324	LOC123107898	NC_057806.1	602056380	602058416	+	1813	protein_coding	transcription factor JUNGBRUNNEN 1-like && sp|Q9SK55|NAC42_ARATH Transcription factor JUNGBRUNNEN 1 OS=Arabidopsis thaliana OX=3702 GN=JUB1 PE=1 SV=1 && PF02365:No apical meristem (NAM) protein	NAC
123156617	69.7998	13.8516	4.31884	8.76816	2.93935	7.71666	29.3234	6.47472	2.17342	0.041758	1	LOC123156617	NC_057813.1	415810054	415812070	-	1906	pseudogene	- && sp|Q9LJJ5|AATPB_ARATH AAA-ATPase At3g28610 OS=Arabidopsis thaliana OX=3702 GN=At3g28610 PE=2 SV=1 && -	NAC
123099633	29.4468	229.541	300.591	537.78	449.721	497.725	186.526	495.075	-1.40707	0.042507	0.520802	LOC123099633	NC_057805.1	67782627	67783473	-	847	protein_coding	dirigent protein 22-like && sp|Q9SS03|DIR21_ARATH Dirigent protein 21 OS=Arabidopsis thaliana OX=3702 GN=DIR21 PE=3 SV=1 && PF03018:Dirigent-like protein	NAC
123167093	21.8124	0	2.5913	0.97424	0	0	8.13458	0.324747	4.53902	0.0433071	1	LOC123167093	NC_057814.1	629230314	629232257	+	1944	protein_coding	protein ENHANCED PSEUDOMONAS SUSCEPTIBILITY 1-like && sp|Q9FH97|EPS1_ARATH Protein ENHANCED PSEUDOMONAS SUSCEPTIBILITY 1 OS=Arabidopsis thaliana OX=3702 GN=EPS1 PE=2 SV=1 && PF02458:Transferase family	NAC
123061066	37.0812	39.576	95.0145	89.63	150.887	117.679	57.2239	119.399	-1.05615	0.0439964	1	LOC123061066	NC_057794.1	507052341	507057580	+	1776	protein_coding	serine/threonine-protein kinase Aurora-3-like%2C transcript variant X6 && sp|O64629|AUR3_ARATH Serine/threonine-protein kinase Aurora-3 OS=Arabidopsis thaliana OX=3702 GN=AUR3 PE=2 SV=1 && PF00069:Protein kinase domain	NAC
123125022	123.24	163.251	40.5971	60.4029	17.6361	50.1583	109.029	42.7324	1.34987	0.0447218	1	LOC123125022	NC_057808.1	381971010	381975135	-	1374	protein_coding	phenylacetaldehyde reductase-like && sp|Q9S9N9|CCR1_ARATH Cinnamoyl-CoA reductase 1 OS=Arabidopsis thaliana OX=3702 GN=CCR1 PE=1 SV=1 && PF01370:NAD dependent epimerase/dehydratase family	NAC
123051436	499.505	114.77	207.304	171.466	93.0795	93.5645	273.86	119.37	1.19723	0.0458083	0.522917	LOC123051436	NC_057799.1	45590931	45596250	+	3998	protein_coding	uncharacterized LOC123051436%2C transcript variant X1 && sp|Q9SEI3|PS10A_ARATH 26S proteasome regulatory subunit 10B homolog A OS=Arabidopsis thaliana OX=3702 GN=RPT4A PE=1 SV=1 && -	NAC
123080122	3.27187	1.9788	1.72754	3.89696	18.6159	9.64583	2.32607	10.7196	-2.21841	0.0462376	1	LOC123080122	NC_057802.1	516356630	516360783	-	3139	protein_coding	uncharacterized LOC123080122 && - && -	NAC
123093325	18.5406	54.417	61.3275	78.9134	99.938	103.21	44.7617	94.0206	-1.06544	0.0471922	1	LOC123093325	NC_057795.1	501203811	501204943	+	977	protein_coding	protein GL2-INTERACTING REPRESSOR 2-like && sp|Q9FNI1|GIR1_ARATH Protein GL2-INTERACTING REPRESSOR 1 OS=Arabidopsis thaliana OX=3702 GN=GIR1 PE=1 SV=1 && -	NAC
123183242	303.193	119.717	140.794	125.677	90.1401	57.875	187.902	91.2307	1.04125	0.0472453	1	LOC123183242	NC_057796.1	481822030	481827599	+	1298	protein_coding	cinnamoyl-CoA reductase-like SNL6 && sp|Q0JKZ0|SNL6_ORYSJ Cinnamoyl-CoA reductase-like SNL6 OS=Oryza sativa subsp. japonica OX=39947 GN=SNL6 PE=3 SV=1 && PF01073:3-beta hydroxysteroid dehydrogenase/isomerase family	NAC
123143310	759.073	435.336	691.878	543.626	145.008	163.014	628.763	283.883	1.1472	0.0474313	0.522917	LOC123143310	NC_057811.1	34747701	34748882	-	1182	protein_coding	NAC domain-containing protein 67-like && sp|Q7EZT1|NAC67_ORYSJ NAC domain-containing protein 67 OS=Oryza sativa subsp. japonica OX=39947 GN=NAC067 PE=2 SV=1 && PF02365:No apical meristem (NAM) protein	NAC
123098007	135.237	27.7032	58.7362	30.2014	22.535	36.6541	73.8922	29.7969	1.30774	0.047705	1	LOC123098007	NC_057805.1	374555948	374557488	-	1541	protein_coding	probable carboxylesterase 17 && sp|Q9LFR7|CXE17_ARATH Probable carboxylesterase 17 OS=Arabidopsis thaliana OX=3702 GN=CXE17 PE=1 SV=1 && PF07859:alpha/beta hydrolase fold	NAC
123144065	10.9062	13.8516	11.229	5.84544	1.95957	1.92917	11.9956	3.24472	1.88674	0.0478354	1	LOC123144065	NC_057811.1	128123849	128126070	-	2222	protein_coding	uncharacterized LOC123144065 && sp|Q5UNY4|YL728_MIMIV Uncharacterized protein L728 OS=Acanthamoeba polyphaga mimivirus OX=212035 GN=MIMI_L728 PE=4 SV=1 && PF11443:Domain of unknown function (DUF2828)	NAC
123047446	4215.26	216.679	402.516	411.129	633.92	351.108	1611.48	465.386	1.79176	0.0479595	0.522917	LOC123047446	NC_057798.1	789699834	789701071	+	1141	protein_coding	stem-specific protein TSJT1-like && sp|P24805|TSJT1_TOBAC Stem-specific protein TSJT1 OS=Nicotiana tabacum OX=4097 GN=TSJT1 PE=2 SV=1 && PF12481:Aluminium induced protein	NAC
123191081	1057.9	27.7032	114.017	81.8361	117.574	115.75	399.875	105.053	1.92797	0.0487322	0.522917	LOC123191081	NC_057797.1	769090479	769091756	+	1195	protein_coding	stem-specific protein TSJT1-like && sp|P24805|TSJT1_TOBAC Stem-specific protein TSJT1 OS=Nicotiana tabacum OX=4097 GN=TSJT1 PE=2 SV=1 && PF12481:Aluminium induced protein	NAC
123168087	90.5217	55.4064	50.9623	42.8665	33.3127	15.4333	65.6301	30.5375	1.10189	0.0489392	1	LOC123168087	NC_057814.1	415287292	415294536	+	2512	protein_coding	serine/threonine-protein kinase STY46-like && sp|F4JTP5|STY46_ARATH Serine/threonine-protein kinase STY46 OS=Arabidopsis thaliana OX=3702 GN=STY46 PE=1 SV=1 && PF07714:Protein tyrosine kinase|PF01842:ACT domain	NAC
100682426	87.2498	6.9258	10.3652	6.81968	0	11.575	34.8469	6.13156	2.50279	0.0495297	1	LOC100682426	NC_057802.1	39405349	39407284	-	1504	protein_coding	NAC domain-containing protein 2 && sp|A0SPJ6|NAMB2_TRITD NAC transcription factor NAM-B2 OS=Triticum turgidum subsp. durum OX=4567 GN=NAM-B2 PE=2 SV=1 && PF02365:No apical meristem (NAM) protein	NAC
123106619	0	2.9682	6.04638	11.6909	6.85849	26.0437	3.00486	14.8644	-2.27448	0.0495647	1	LOC123106619	NC_057806.1	73294192	73297751	-	1963	protein_coding	putative FBD-associated F-box protein At5g22720 && sp|Q9LJF8|FBL47_ARATH F-box/LRR-repeat protein At3g26922 OS=Arabidopsis thaliana OX=3702 GN=At3g26922 PE=2 SV=2 && -	NAC
123092316	67.6186	86.0778	177.072	314.679	280.218	296.127	110.256	297.008	-1.42633	0.00167231	0.297612	LOC123092316	NC_057804.1	393870279	393875181	-	2005	protein_coding	adenylosuccinate lyase-like%2C transcript variant X2 && sp|Q9I0K9|PUR8_PSEAE Adenylosuccinate lyase OS=Pseudomonas aeruginosa (strain ATCC 15692 / DSM 22644 / CIP 104116 / JCM 14847 / LMG 12228 / 1C / PRS 101 / PAO1) OX=208964 GN=purB PE=3 SV=1 && PF00206:Lyase|PF08328:Adenylosuccinate lyase C-terminal	NF-X1
123097653	77.4342	77.1732	207.304	289.349	335.086	287.446	120.637	303.96	-1.33034	0.00671262	0.449568	LOC123097653	NC_057805.1	317786702	317791831	-	2056	protein_coding	adenylosuccinate lyase-like && sp|Q9I0K9|PUR8_PSEAE Adenylosuccinate lyase OS=Pseudomonas aeruginosa (strain ATCC 15692 / DSM 22644 / CIP 104116 / JCM 14847 / LMG 12228 / 1C / PRS 101 / PAO1) OX=208964 GN=purB PE=3 SV=1 && PF00206:Lyase|PF08328:Adenylosuccinate lyase C-terminal	NF-X1
123085689	139.6	238.445	334.278	481.274	558.477	399.337	237.441	479.696	-1.01306	0.0155692	0.484289	LOC123085689	NC_057803.1	156913320	156918151	+	2098	protein_coding	adenylosuccinate lyase-like && sp|Q9I0K9|PUR8_PSEAE Adenylosuccinate lyase OS=Pseudomonas aeruginosa (strain ATCC 15692 / DSM 22644 / CIP 104116 / JCM 14847 / LMG 12228 / 1C / PRS 101 / PAO1) OX=208964 GN=purB PE=3 SV=1 && PF08328:Adenylosuccinate lyase C-terminal|PF00206:Lyase	NF-X1
123051559	699.089	366.078	275.542	257.199	145.988	255.614	446.903	219.6	1.02434	0.031642	0.510712	LOC123051559	NC_057799.1	61280523	61284888	+	2925	protein_coding	probable potassium transporter 9 && sp|Q7XIV8|HAK9_ORYSJ Probable potassium transporter 9 OS=Oryza sativa subsp. japonica OX=39947 GN=HAK9 PE=2 SV=1 && PF02705:K+ potassium transporter	NF-X1
123156982	283.562	208.763	63.9188	91.5785	55.8477	95.4937	185.415	80.9733	1.19373	0.0431841	1	LOC123156982	NC_057813.1	536923042	536927723	+	3124	protein_coding	potassium transporter 10-like && sp|Q67VS5|HAK10_ORYSJ Potassium transporter 10 OS=Oryza sativa subsp. japonica OX=39947 GN=HAK10 PE=2 SV=1 && PF02705:K+ potassium transporter	NF-X1
123189338	1136.43	972.58	1506.41	561.162	346.843	453.354	1205.14	453.786	1.40927	5.36942e-05	0.0917662	LOC123189338	NC_057797.1	544303446	544307363	+	2871	protein_coding	putative lipoxygenase 5 && sp|Q7XV13|LOX5_ORYSJ Putative lipoxygenase 5 OS=Oryza sativa subsp. japonica OX=39947 GN=Os04g0447100 PE=3 SV=2 && PF01477:PLAT/LH2 domain|PF00305:Lipoxygenase	NF-YA
123139213	651.102	386.855	900.046	248.431	77.4029	112.856	646.001	146.23	2.14346	8.29874e-05	0.0962416	LOC123139213	NC_057810.1	682599752	682603016	+	3113	protein_coding	uncharacterized LOC123139213 && - && PF13962:Domain of unknown function	NF-YA
123053431	792.883	777.669	848.22	440.356	238.087	220.889	806.257	299.778	1.42741	0.000182068	0.127246	LOC123053431	NC_057799.1	405442180	405446571	+	3293	protein_coding	putative lipoxygenase 5 && sp|Q7XV13|LOX5_ORYSJ Putative lipoxygenase 5 OS=Oryza sativa subsp. japonica OX=39947 GN=Os04g0447100 PE=3 SV=2 && PF01477:PLAT/LH2 domain|PF00305:Lipoxygenase	NF-YA
123122756	1011.01	2894.99	1781.95	7108.05	4554.04	5766.28	1895.98	5809.45	-1.61539	0.000378272	0.160897	LOC123122756	NC_057808.1	460931196	460934807	-	2898	protein_coding	putative linoleate 9S-lipoxygenase 3 && sp|P29250|LOX2_ORYSJ Linoleate 9S-lipoxygenase 2 OS=Oryza sativa subsp. japonica OX=39947 GN=LOX1.1 PE=2 SV=2 && PF01477:PLAT/LH2 domain|PF00305:Lipoxygenase	NF-YA
123045591	651.102	723.252	1154.86	428.665	301.773	289.375	843.07	339.938	1.31078	0.000520955	0.185895	LOC123045591	NC_057798.1	485467722	485472043	+	3288	protein_coding	putative lipoxygenase 5 && sp|Q7XV13|LOX5_ORYSJ Putative lipoxygenase 5 OS=Oryza sativa subsp. japonica OX=39947 GN=Os04g0447100 PE=3 SV=2 && PF01477:PLAT/LH2 domain|PF00305:Lipoxygenase	NF-YA
123145944	68.7092	33.6396	95.0145	25.3302	3.91914	7.71666	65.7878	12.322	2.4175	0.00183177	1	LOC123145944	NC_057811.1	467213912	467217190	-	3127	protein_coding	uncharacterized LOC123145944 && - && PF13962:Domain of unknown function	NF-YA
123169327	49.078	144.452	73.4203	244.534	266.501	184.235	88.9836	231.757	-1.38026	0.00480646	1	LOC123169327	NC_057814.1	399204486	399207084	-	1271	protein_coding	28 kDa ribonucleoprotein%2C chloroplastic-like && sp|P28644|ROC1_SPIOL 28 kDa ribonucleoprotein, chloroplastic OS=Spinacia oleracea OX=3562 PE=1 SV=1 && PF00076:RNA recognition motif. (a.k.a. RRM, RBD, or RNP domain)	NF-YA
123144811	161.412	296.82	249.629	446.202	673.112	407.054	235.954	508.789	-1.10783	0.00511868	0.414498	LOC123144811	NC_057811.1	311052325	311056067	-	1233	protein_coding	RNA-binding protein CP33%2C chloroplastic-like && sp|P20397|NUCL_XENLA Nucleolin OS=Xenopus laevis OX=8355 GN=ncl PE=2 SV=3 && PF00076:RNA recognition motif. (a.k.a. RRM, RBD, or RNP domain)	NF-YA
123087309	844.142	1542.47	3061.19	4692.91	4611.84	4140.95	1815.94	4481.9	-1.30318	0.00804052	0.46416	LOC123087309	NC_057803.1	594170043	594171082	-	932	protein_coding	glycine-rich RNA-binding protein blt801 && sp|Q43472|GRP_HORVU Glycine-rich RNA-binding protein blt801 OS=Hordeum vulgare OX=4513 GN=blt801 PE=1 SV=1 && PF00076:RNA recognition motif. (a.k.a. RRM, RBD, or RNP domain)	NF-YA
123051986	2448.45	5517.88	3610.55	7358.43	10052.6	6464.63	3858.96	7958.55	-1.04426	0.010534	0.46416	LOC123051986	NC_057799.1	108975909	108978190	-	1166	protein_coding	29 kDa ribonucleoprotein A%2C chloroplastic-like && sp|Q08935|ROC1_NICSY 29 kDa ribonucleoprotein A, chloroplastic OS=Nicotiana sylvestris OX=4096 PE=2 SV=1 && PF00076:RNA recognition motif. (a.k.a. RRM, RBD, or RNP domain)	NF-YA
123044103	2223.78	4854.99	2853.89	6255.59	8452.6	5637.02	3310.89	6781.74	-1.03442	0.0105696	0.46416	LOC123044103	NC_057798.1	164574250	164576536	-	1171	protein_coding	29 kDa ribonucleoprotein A%2C chloroplastic-like && sp|Q08935|ROC1_NICSY 29 kDa ribonucleoprotein A, chloroplastic OS=Nicotiana sylvestris OX=4096 PE=2 SV=1 && PF00076:RNA recognition motif. (a.k.a. RRM, RBD, or RNP domain)	NF-YA
123187853	1547.59	4758.03	2884.12	6257.54	8577.03	5516.45	3063.25	6783.67	-1.14696	0.0147298	0.484289	LOC123187853	NC_057797.1	107780581	107782823	-	1172	protein_coding	29 kDa ribonucleoprotein A%2C chloroplastic-like && sp|Q08935|ROC1_NICSY 29 kDa ribonucleoprotein A, chloroplastic OS=Nicotiana sylvestris OX=4096 PE=2 SV=1 && PF00076:RNA recognition motif. (a.k.a. RRM, RBD, or RNP domain)	NF-YA
123159032	1058.99	661.909	274.678	190.951	336.066	284.552	665.194	270.523	1.29756	0.0150999	0.484289	LOC123159032	NC_057813.1	201924735	201930033	-	2979	protein_coding	probable lipoxygenase 8%2C chloroplastic && sp|Q84YK8|LOXC2_ORYSJ Probable lipoxygenase 8, chloroplastic OS=Oryza sativa subsp. japonica OX=39947 GN=CM-LOX2 PE=2 SV=1 && PF00305:Lipoxygenase	NF-YA
123136157	250.843	699.506	1043.43	1496.43	1757.73	1449.77	664.594	1567.98	-1.23786	0.0169254	0.488312	LOC123136157	NC_057795.1	519583946	519585919	-	701	protein_coding	40S ribosomal protein S15a-1%2C transcript variant X1 && sp|P42798|R15A1_ARATH 40S ribosomal protein S15a-1 OS=Arabidopsis thaliana OX=3702 GN=RPS15AA PE=2 SV=2 && PF00410:Ribosomal protein S8	NF-YA
123047197	713.267	1842.26	569.223	2452.16	3228.39	1639.79	1041.58	2440.11	-1.22822	0.0208513	0.499063	LOC123047197	NC_057798.1	758330332	758335193	-	2843	protein_coding	linoleate 9S-lipoxygenase-like && sp|Q43191|LOX15_SOLTU Probable linoleate 9S-lipoxygenase 5 OS=Solanum tuberosum OX=4113 GN=LOX1.5 PE=2 SV=1 && PF00305:Lipoxygenase	NF-YA
123071960	294.468	705.442	1585.88	2257.31	2000.72	2164.52	861.929	2140.85	-1.31214	0.0221378	0.499063	LOC123071960	NC_057801.1	715256289	715258310	+	968	protein_coding	glycine-rich RNA-binding protein 2%2C mitochondrial-like && sp|Q9LIS2|RBG4_ARATH Glycine-rich RNA-binding protein 4, mitochondrial OS=Arabidopsis thaliana OX=3702 GN=RBG4 PE=2 SV=1 && PF00076:RNA recognition motif. (a.k.a. RRM, RBD, or RNP domain)	NF-YA
123045017	545.311	1658.23	1173.86	2087.8	2771.81	1941.71	1125.8	2267.1	-1.00973	0.0290071	0.510311	LOC123045017	NC_057798.1	378557462	378559714	+	1450	protein_coding	RNA-binding protein CP33%2C chloroplastic-like && sp|Q39061|CP33_ARATH RNA-binding protein CP33, chloroplastic OS=Arabidopsis thaliana OX=3702 GN=CP33 PE=2 SV=1 && PF00076:RNA recognition motif. (a.k.a. RRM, RBD, or RNP domain)	NF-YA
123123665	287.924	60.3534	158.07	79.8876	41.1509	78.1312	168.782	66.3899	1.3452	0.029653	1	LOC123123665	NC_057808.1	542490875	542494366	-	2157	protein_coding	glycine-rich RNA-binding protein RZ1A-like%2C transcript variant X2 && sp|Q9LIN3|RZ1A_ARATH Glycine-rich RNA-binding protein RZ1A OS=Arabidopsis thaliana OX=3702 GN=RZ1A PE=1 SV=1 && -	NF-YA
123147546	107.972	289.894	185.71	398.464	488.912	281.658	194.525	389.678	-1.00168	0.0320155	0.510712	LOC123147546	NC_057812.1	457112552	457115543	+	1294	protein_coding	28 kDa ribonucleoprotein%2C chloroplastic-like%2C transcript variant X1 && sp|Q08935|ROC1_NICSY 29 kDa ribonucleoprotein A, chloroplastic OS=Nicotiana sylvestris OX=4096 PE=2 SV=1 && PF00076:RNA recognition motif. (a.k.a. RRM, RBD, or RNP domain)	NF-YA
123105940	58.8936	54.417	170.162	207.513	235.148	175.554	94.491	206.072	-1.12151	0.0364131	1	LOC123105940	NC_057806.1	680372488	680374549	-	1087	protein_coding	phragmoplastin interacting protein 1-like && sp|Q9M3B8|PHIP1_ARATH Phragmoplastin interacting protein 1 OS=Arabidopsis thaliana OX=3702 GN=PHIP1 PE=1 SV=1 && PF00076:RNA recognition motif. (a.k.a. RRM, RBD, or RNP domain)	NF-YA
100682448	206.128	737.103	1216.19	1604.57	2033.05	1408.29	719.805	1681.97	-1.22405	0.0387956	0.517785	LOC100682448	NC_057796.1	385501589	385503617	-	826	protein_coding	40S ribosomal protein S15a-1 && sp|P42798|R15A1_ARATH 40S ribosomal protein S15a-1 OS=Arabidopsis thaliana OX=3702 GN=RPS15AA PE=2 SV=2 && PF00410:Ribosomal protein S8	NF-YA
123059212	197.403	785.584	1198.91	1600.68	1921.36	1572.27	727.299	1698.1	-1.2229	0.0391133	0.517835	LOC123059212	NC_057794.1	484617198	484619080	-	721	protein_coding	40S ribosomal protein S15a-1 && sp|P42798|R15A1_ARATH 40S ribosomal protein S15a-1 OS=Arabidopsis thaliana OX=3702 GN=RPS15AA PE=2 SV=2 && PF00410:Ribosomal protein S8	NF-YA
123070456	50.1686	8.9046	697.925	7.79392	3.91914	0.964583	252.333	4.22588	5.90116	1.939e-06	1	LOC123070456	NC_057801.1	476324777	476330356	-	2194	lncRNA	uncharacterized LOC123070456%2C transcript variant X3 && sp|Q10L91|DIS1_ORYSJ E3 ubiquitin-protein ligase DIS1 OS=Oryza sativa subsp. japonica OX=39947 GN=DIS1 PE=1 SV=1 && -	NF-YB
123149227	1027.37	1054.7	665.965	458.867	397.792	483.256	916.011	446.638	1.03591	0.00141425	0.292506	LOC123149227	NC_057812.1	676658694	676664745	+	3169	protein_coding	cation-transporting ATPase HMA5-like && sp|A0A0P0X004|HMA9_ORYSJ Cation-transporting ATPase HMA5 OS=Oryza sativa subsp. japonica OX=39947 GN=HMA9 PE=2 SV=1 && PF00122:E1-E2 ATPase|PF00702:haloacid dehalogenase-like hydrolase|PF00403:Heavy-metal-associated domain	NF-YB
123041011	155.959	208.763	130.429	76.9649	81.3221	50.1583	165.05	69.4818	1.24787	0.00198582	1	LOC123041011	NC_057798.1	189674018	189677913	-	1353	protein_coding	putative methylesterase 11%2C chloroplastic && sp|Q9FW03|MES11_ARATH Putative methylesterase 11, chloroplastic OS=Arabidopsis thaliana OX=3702 GN=MES11 PE=1 SV=1 && PF12697:Alpha/beta hydrolase family	NF-YB
123052059	5.45311	29.682	38.8696	0.97424	3.91914	4.82291	24.6682	3.23876	2.93322	0.0042041	1	LOC123052059	NC_057799.1	118973940	118975403	-	1464	protein_coding	uncharacterized LOC123052059 && sp|Q9ZWA8|FLA9_ARATH Fasciclin-like arabinogalactan protein 9 OS=Arabidopsis thaliana OX=3702 GN=FLA9 PE=2 SV=1 && PF02469:Fasciclin domain	NF-YB
123104154	869.226	574.842	862.04	409.181	271.4	460.106	768.703	380.229	1.01552	0.00536562	0.422894	LOC123104154	NC_057806.1	476889702	476890601	+	900	protein_coding	zinc finger A20 and AN1 domain-containing stress-associated protein 1-like && sp|A2Z2J6|SAP1_ORYSI Zinc finger A20 and AN1 domain-containing stress-associated protein 1 OS=Oryza sativa subsp. indica OX=39946 GN=SAP1 PE=2 SV=1 && PF01428:AN1-like Zinc finger|PF01754:A20-like zinc finger	NF-YB
123182092	37.0812	39.576	20.7304	10.7166	7.83827	10.6104	32.4625	9.72177	1.73553	0.00537755	1	LOC123182092	NC_057794.1	576108069	576108538	+	470	protein_coding	uncharacterized LOC123182092 && - && -	NF-YB
123188012	243.209	119.717	105.38	91.5785	43.1105	44.3708	156.102	59.6866	1.38556	0.0096832	1	LOC123188012	NC_057797.1	139427994	139432088	-	1539	protein_coding	putative methylesterase 11%2C chloroplastic && sp|Q9FW03|MES11_ARATH Putative methylesterase 11, chloroplastic OS=Arabidopsis thaliana OX=3702 GN=MES11 PE=1 SV=1 && PF12697:Alpha/beta hydrolase family	NF-YB
123100045	3.27187	4.947	0.863768	20.459	7.83827	24.1146	3.02755	17.4706	-2.54858	0.0099844	1	LOC123100045	NC_057805.1	365507207	365508089	+	883	protein_coding	17.9 kDa class I heat shock protein-like && sp|Q84Q77|HS17A_ORYSJ 17.9 kDa class I heat shock protein OS=Oryza sativa subsp. japonica OX=39947 GN=HSP17.9A PE=1 SV=1 && PF00011:Hsp20/alpha crystallin family	NF-YB
123157636	1514.87	2210.32	1048.61	583.57	880.826	921.177	1591.27	795.191	1.0007	0.0128895	0.468925	LOC123157636	NC_057813.1	654070176	654076146	+	3166	protein_coding	cation-transporting ATPase HMA5 && sp|A0A0P0X004|HMA9_ORYSJ Cation-transporting ATPase HMA5 OS=Oryza sativa subsp. japonica OX=39947 GN=HMA9 PE=2 SV=1 && PF00403:Heavy-metal-associated domain|PF00702:haloacid dehalogenase-like hydrolase|PF00122:E1-E2 ATPase	NF-YB
123062506	703.451	1371.31	2077.36	2772.69	3190.18	2625.59	1384.04	2862.82	-1.04827	0.0182978	0.49355	LOC123062506	NC_057800.1	601334962	601336527	-	781	protein_coding	40S ribosomal protein S23 && sp|P46297|RS23_FRAAN 40S ribosomal protein S23 OS=Fragaria ananassa OX=3747 GN=RPS23 PE=2 SV=1 && PF00164:Ribosomal protein S12/S23	NF-YB
123103240	86.1592	31.6608	70.829	31.1757	26.4542	20.2562	62.883	25.962	1.27568	0.0222822	1	LOC123103240	NC_057806.1	333907403	333912539	+	3951	protein_coding	uncharacterized LOC123103240%2C transcript variant X2 && - && -	NF-YB
123105643	57.803	82.1202	205.577	234.792	310.591	258.508	115.167	267.964	-1.2153	0.0224954	0.499063	LOC123105643	NC_057806.1	651711089	651714782	-	742	protein_coding	40S ribosomal protein S23 && sp|P46297|RS23_FRAAN 40S ribosomal protein S23 OS=Fragaria ananassa OX=3747 GN=RPS23 PE=2 SV=1 && PF00164:Ribosomal protein S12/S23	NF-YB
123131108	3.27187	43.5336	44.9159	104.244	156.765	64.627	30.5738	108.545	-1.82295	0.022915	1	LOC123131108	NC_057809.1	577302492	577303586	+	974	protein_coding	18.6 kDa class III heat shock protein-like && sp|Q6K7E9|HS186_ORYSJ 18.6 kDa class III heat shock protein OS=Oryza sativa subsp. japonica OX=39947 GN=HSP18.6 PE=2 SV=1 && PF00011:Hsp20/alpha crystallin family	NF-YB
123076941	47.9874	82.1202	12.0928	336.113	58.787	105.14	47.4001	166.68	-1.81614	0.024755	1	LOC123076941	NC_057802.1	17394568	17395333	-	766	protein_coding	16.9 kDa class I heat shock protein 1-like && sp|P12810|HS16A_WHEAT 16.9 kDa class I heat shock protein 1 OS=Triticum aestivum OX=4565 GN=hsp16.9A PE=2 SV=1 && PF00011:Hsp20/alpha crystallin family	NF-YB
123159418	21.8124	20.7774	13.8203	0.97424	9.79784	1.92917	18.8034	4.23375	2.1507	0.0285327	1	LOC123159418	NC_057813.1	503679111	503680083	+	869	protein_coding	early nodulin-like protein 1 && - && PF02298:Plastocyanin-like domain	NF-YB
123167227	2.18124	0.9894	1.72754	8.76816	5.8787	12.5396	1.63273	9.06214	-2.47902	0.0304195	1	LOC123167227	NC_057814.1	75442524	75445723	+	1887	protein_coding	uncharacterized LOC123167227 && - && PF04601:Domain of unknown function (DUF569)	NF-YB
123158885	3965.5	612.439	923.368	704.375	678.01	681.96	1833.77	688.115	1.41394	0.0319504	0.510712	LOC123158885	NC_057813.1	548749595	548751573	-	1073	protein_coding	zinc finger A20 and AN1 domain-containing stress-associated protein 8-like && sp|A2YEZ6|SAP8_ORYSI Zinc finger A20 and AN1 domain-containing stress-associated protein 8 OS=Oryza sativa subsp. indica OX=39946 GN=SAP8 PE=2 SV=2 && PF01428:AN1-like Zinc finger|PF01754:A20-like zinc finger	NF-YB
123065521	149.415	19.788	31.0956	11.6909	14.6968	31.8312	66.7663	19.4063	1.77949	0.0362996	1	LOC123065521	NC_057801.1	457772411	457773242	+	832	protein_coding	zinc finger A20 and AN1 domain-containing stress-associated protein 2-like && sp|Q942F8|SAP2_ORYSJ Zinc finger A20 and AN1 domain-containing stress-associated protein 2 OS=Oryza sativa subsp. japonica OX=39947 GN=SAP2 PE=2 SV=1 && PF01754:A20-like zinc finger|PF01428:AN1-like Zinc finger	NF-YB
123157131	29.4468	111.802	150.296	218.23	264.542	189.058	97.1816	223.943	-1.2016	0.0399705	1	LOC123157131	NC_057813.1	626483252	626491218	-	6792	lncRNA	uncharacterized LOC123157131 && sp|A1E9Z9|RPOC1_AGRST DNA-directed RNA polymerase subunit beta' OS=Agrostis stolonifera OX=63632 GN=rpoC1 PE=3 SV=1 && -	NF-YB
123164957	8837.31	1671.1	3238.27	1894.9	1993.86	2123.05	4582.23	2003.93	1.19315	0.0403013	0.518324	LOC123164957	NC_057814.1	514105559	514108624	-	1093	transcribed_pseudogene	zinc finger A20 and AN1 domain-containing stress-associated protein 8-like && sp|A2YEZ6|SAP8_ORYSI Zinc finger A20 and AN1 domain-containing stress-associated protein 8 OS=Oryza sativa subsp. indica OX=39946 GN=SAP8 PE=2 SV=2 && PF01428:AN1-like Zinc finger|PF01754:A20-like zinc finger	NF-YB
123099769	0	0	0	5.84544	3.91914	1.92917	0	3.89791	-4.43898	0.0450839	1	LOC123099769	NC_057805.1	120060202	120061286	+	971	protein_coding	two-component response regulator-like APRR7 && sp|Q9LKL2|APRR1_ARATH Two-component response regulator-like APRR1 OS=Arabidopsis thaliana OX=3702 GN=APRR1 PE=1 SV=1 && PF06203:CCT motif	NF-YB
123165722	1731.91	1811.59	1309.47	869.022	677.031	793.852	1617.66	779.968	1.05226	0.000342947	0.157668	LOC123165722	NC_057814.1	141101765	141104786	-	1182	protein_coding	shikimate kinase 2%2C chloroplastic-like && sp|Q5NTH3|SK2_ORYSJ Shikimate kinase 2, chloroplastic OS=Oryza sativa subsp. japonica OX=39947 GN=SK2 PE=1 SV=1 && PF01202:Shikimate kinase	NF-YC
123168365	9.8156	7.9152	7.77391	30.2014	31.3531	31.8312	8.50157	31.1286	-1.87751	0.0014883	1	LOC123168365	NC_057814.1	398137532	398138284	+	753	protein_coding	auxin-induced protein 15A-like && sp|O65695|SAU50_ARATH Auxin-responsive protein SAUR50 OS=Arabidopsis thaliana OX=3702 GN=SAUR50 PE=1 SV=1 && PF02519:Auxin responsive protein	NF-YC
123150771	1875.87	1562.26	1043.43	800.825	627.062	686.783	1493.86	704.89	1.08332	0.00160052	0.297612	LOC123150771	NC_057812.1	142749906	142752834	-	1185	protein_coding	shikimate kinase 2%2C chloroplastic-like && sp|Q5NTH3|SK2_ORYSJ Shikimate kinase 2, chloroplastic OS=Oryza sativa subsp. japonica OX=39947 GN=SK2 PE=1 SV=1 && PF01202:Shikimate kinase	NF-YC
123169945	70.8905	16.8198	30.2319	8.76816	8.81805	5.7875	39.314	7.79124	2.33184	0.00210221	1	LOC123169945	NC_057814.1	531776251	531777180	+	930	protein_coding	auxin-responsive protein SAUR19-like && sp|P32295|ARG7_VIGRR Indole-3-acetic acid-induced protein ARG7 OS=Vigna radiata var. radiata OX=3916 GN=ARG7 PE=2 SV=1 && PF02519:Auxin responsive protein	NF-YC
123050249	50.1686	5.9364	5.18261	1.94848	0	2.89375	20.4292	1.61408	3.65393	0.00696321	1	LOC123050249	NC_057799.1	594659218	594660131	+	914	protein_coding	auxin-responsive protein SAUR22-like && sp|O22150|SAU36_ARATH Auxin-responsive protein SAUR36 OS=Arabidopsis thaliana OX=3702 GN=SAUR36 PE=2 SV=1 && PF02519:Auxin responsive protein	NF-YC
123072457	95.9748	45.5124	43.1884	22.4075	32.3329	25.0792	61.5585	26.6065	1.20665	0.0257542	1	LOC123072457	NC_057801.1	790359279	790367322	+	5224	protein_coding	vegetative cell wall protein gp1-like%2C transcript variant X1 && - && -	NF-YC
123058477	190.859	620.354	748.023	280.581	214.573	199.669	519.745	231.607	1.16667	0.0284095	0.508852	LOC123058477	NC_057800.1	489650017	489651565	-	1549	protein_coding	mitogen-activated protein kinase kinase kinase 17-like && sp|O80888|M3K17_ARATH Mitogen-activated protein kinase kinase kinase 17 OS=Arabidopsis thaliana OX=3702 GN=MAPKKK17 PE=1 SV=1 && PF00069:Protein kinase domain	NF-YC
123159902	5.45311	0.9894	8.63768	8.76816	25.4744	27.9729	5.02673	20.7385	-2.03361	0.0319988	1	LOC123159902	NC_057813.1	641556391	641557357	-	967	protein_coding	auxin-responsive protein SAUR71-like && sp|Q9LTV3|SAU72_ARATH Auxin-responsive protein SAUR72 OS=Arabidopsis thaliana OX=3702 GN=SAUR72 PE=1 SV=1 && PF02519:Auxin responsive protein	NF-YC
123070451	296.649	650.036	1189.41	470.558	159.705	248.862	712.031	293.042	1.2812	0.0335688	0.511732	LOC123070451	NC_057801.1	476011436	476012743	+	1308	pseudogene	- && sp|O80888|M3K17_ARATH Mitogen-activated protein kinase kinase kinase 17 OS=Arabidopsis thaliana OX=3702 GN=MAPKKK17 PE=1 SV=1 && PF00069:Protein kinase domain	NF-YC
123056948	207.218	712.368	982.968	418.923	166.563	201.598	634.185	262.361	1.27372	0.0399648	0.518085	LOC123056948	NC_057800.1	488911773	488913227	+	1455	protein_coding	mitogen-activated protein kinase kinase kinase 18-like && sp|Q9ZVP5|M3K18_ARATH Mitogen-activated protein kinase kinase kinase 18 OS=Arabidopsis thaliana OX=3702 GN=MAPKKK18 PE=1 SV=1 && PF00069:Protein kinase domain	NF-YC
123076296	138.509	616.396	990.742	373.134	99.938	166.873	581.882	213.315	1.4481	0.0453004	0.522374	LOC123076296	NC_057802.1	359520318	359521824	+	1403	protein_coding	mitogen-activated protein kinase kinase kinase 18-like && sp|Q9ZVP5|M3K18_ARATH Mitogen-activated protein kinase kinase kinase 18 OS=Arabidopsis thaliana OX=3702 GN=MAPKKK18 PE=1 SV=1 && PF00069:Protein kinase domain	NF-YC
123122520	0	0	0	44.815	1.95957	3.85833	0	16.8776	-6.5535	0.000679485	1	LOC123122520	NC_057808.1	440128140	440132336	-	890	lncRNA	uncharacterized LOC123122520 && - && -	Nin-like
123098711	113.425	80.1414	243.583	347.804	369.379	301.914	145.716	339.699	-1.21901	0.0117429	0.46416	LOC123098711	NC_057805.1	469722964	469725913	+	1016	protein_coding	protein EMBRYO DEFECTIVE 514-like && sp|Q8L557|EM514_ARATH Protein EMBRYO DEFECTIVE 514 OS=Arabidopsis thaliana OX=3702 GN=EMB514 PE=1 SV=1 && PF11523:Protein of unknown function (DUF3223)	Nin-like
123045151	119.968	118.728	87.2406	59.4286	19.5957	53.0521	108.646	44.0254	1.30212	0.0124035	1	LOC123045151	NC_057798.1	401792686	401797084	-	3663	protein_coding	glutamate receptor 3.5-like && sp|Q9SW97|GLR35_ARATH Glutamate receptor 3.5 OS=Arabidopsis thaliana OX=3702 GN=GLR3.5 PE=2 SV=2 && PF01094:Receptor family ligand binding region|PF00497:Bacterial extracellular solute-binding proteins, family 3|PF00060:Ligand-gated ion channel	Nin-like
123096263	68.7092	195.901	77.7391	49.6862	40.1711	45.3354	114.117	45.0642	1.34042	0.0131067	1	LOC123096263	NC_057805.1	67572915	67577335	-	2927	protein_coding	ABC transporter G family member 25-like && sp|Q84TH5|AB25G_ARATH ABC transporter G family member 25 OS=Arabidopsis thaliana OX=3702 GN=ABCG25 PE=1 SV=1 && -	Nin-like
123121581	42.5343	5.9364	8.63768	0	0	4.82291	19.0361	1.60764	3.5579	0.0158944	1	LOC123121581	NC_057808.1	337428035	337434838	-	3103	protein_coding	glutamate receptor 2.8-like && sp|Q9C5V5|GLR28_ARATH Glutamate receptor 2.8 OS=Arabidopsis thaliana OX=3702 GN=GLR2.8 PE=2 SV=2 && PF00060:Ligand-gated ion channel|PF00497:Bacterial extracellular solute-binding proteins, family 3|PF01094:Receptor family ligand binding region	Nin-like
123059073	202.856	89.046	82.058	59.4286	33.3127	65.5916	124.653	52.7776	1.23772	0.0217705	1	LOC123059073	NC_057800.1	683594717	683596190	-	1474	protein_coding	acyl transferase 4-like && sp|Q0DKA5|AT7_ORYSJ Acyl transferase 7 OS=Oryza sativa subsp. japonica OX=39947 GN=AT7 PE=2 SV=1 && PF02458:Transferase family	Nin-like
123167567	2.18124	10.8834	2.5913	0	0	0	5.21865	0	4.86585	0.0223973	1	LOC123167567	NC_057814.1	104863348	104866708	-	1951	protein_coding	glutamate receptor 2.8-like && sp|Q9C5V5|GLR28_ARATH Glutamate receptor 2.8 OS=Arabidopsis thaliana OX=3702 GN=GLR2.8 PE=2 SV=2 && PF00060:Ligand-gated ion channel|PF00497:Bacterial extracellular solute-binding proteins, family 3	Nin-like
123084675	107.972	121.696	382.649	451.073	605.506	405.125	204.106	487.235	-1.25363	0.0239718	0.499063	LOC123084675	NC_057803.1	1904695	1907603	-	987	protein_coding	protein EMBRYO DEFECTIVE 514-like && sp|Q8L557|EM514_ARATH Protein EMBRYO DEFECTIVE 514 OS=Arabidopsis thaliana OX=3702 GN=EMB514 PE=1 SV=1 && PF11523:Protein of unknown function (DUF3223)	Nin-like
123186439	15.2687	14.841	36.2783	87.6816	17.6361	105.14	22.1293	70.1524	-1.65899	0.0279598	1	LOC123186439	NC_057797.1	752691258	752691836	+	579	protein_coding	uncharacterized LOC123186439 && - && -	Nin-like
123086659	61.0749	58.3746	25.913	18.5106	15.6765	26.0437	48.4542	20.0769	1.26697	0.0286599	1	LOC123086659	NC_057803.1	514907734	514912206	-	2796	protein_coding	ABC transporter G family member 25-like && sp|Q84TH5|AB25G_ARATH ABC transporter G family member 25 OS=Arabidopsis thaliana OX=3702 GN=ABCG25 PE=1 SV=1 && PF00005:ABC transporter|PF01061:ABC-2 type transporter	Nin-like
123042098	3.27187	3.9576	8.63768	0	0	0.964583	5.28905	0.321528	3.93037	0.0344612	1	LOC123042098	NC_057798.1	688873122	688881602	-	2794	pseudogene	- && sp|Q8LGN0|GLR27_ARATH Glutamate receptor 2.7 OS=Arabidopsis thaliana OX=3702 GN=GLR2.7 PE=2 SV=3 && -	Nin-like
123124831	40.353	13.8516	4.31884	5.84544	4.89892	1.92917	19.5078	4.22451	2.20071	0.0358235	1	LOC123124831	NC_057808.1	337307480	337311290	-	3032	protein_coding	glutamate receptor 2.7-like && sp|Q8LGN0|GLR27_ARATH Glutamate receptor 2.7 OS=Arabidopsis thaliana OX=3702 GN=GLR2.7 PE=2 SV=3 && PF00060:Ligand-gated ion channel|PF01094:Receptor family ligand binding region|PF00497:Bacterial extracellular solute-binding proteins, family 3	Nin-like
123112039	54.5311	13.8516	4.31884	7.79392	0	3.85833	24.2339	3.88408	2.63642	0.0363122	1	LOC123112039	NC_057807.1	394697686	394703557	+	3313	pseudogene	- && sp|Q9C5V5|GLR28_ARATH Glutamate receptor 2.8 OS=Arabidopsis thaliana OX=3702 GN=GLR2.8 PE=2 SV=2 && -	Nin-like
123070505	455.88	208.763	119.2	119.831	147.947	84.8833	261.281	117.554	1.15116	0.0389755	0.517835	LOC123070505	NC_057801.1	485199050	485203729	-	2165	protein_coding	serine/arginine-rich-splicing factor SR34-like%2C transcript variant X4 && sp|Q9XFR5|SR30_ARATH Serine/arginine-rich splicing factor SR30 OS=Arabidopsis thaliana OX=3702 GN=SR30 PE=1 SV=1 && PF00076:RNA recognition motif. (a.k.a. RRM, RBD, or RNP domain)	Nin-like
[truncated: 2,705 more rows]

## Sheet: UP
gene_id	M111	M112	M113	WT1	WT2	WT3	M11	WT	log2FoldChange	pvalue	padj	gene_name	gene_chr	gene_start	gene_end	gene_strand	gene_length	gene_biotype	gene_description	Family
[truncated: 2,539 more rows]

## Sheet: DOWN
gene_id	M111	M112	M113	WT1	WT2	WT3	M11	WT	log2FoldChange	pvalue	padj	gene_name	gene_chr	gene_start	gene_end	gene_strand	gene_length	gene_biotype	gene_description	Family
[truncated: 1,276 more rows]
